# Supplementary material for: 3-(4-Hy­droxy­phen­yl)-7-meth­oxy­chroman-4-one monohydrate
Source: Acta Crystallogr Sect E Struct Rep Online. 2011 Nov 5;67(Pt 12):o3212. doi: 10.1107/S1600536811046034 (PMC3238877; doi:10.1107/S1600536811046034)
Supplement: Supplementary file 2 [file e-67-o3212-Isup2.hkl]

# 
# h,k,l, Fc-squared, Fo-squared, sigma(Fo-squared) and status flag 
# 
data_I
_shelx_title ' XZPF11 in P2(1)/c' 
_shelx_refln_list_code          4 
_shelx_F_calc_maximum      196.11 
_exptl_crystal_F_000       608.00 
_reflns_d_resolution_high  0.7828 
 
loop_ 
 _symmetry_equiv_pos_as_xyz 
 'x, y, z' 
 '-x, y+1/2, -z+1/2' 
 '-x, -y, -z' 
 'x, -y-1/2, z-1/2' 
 
_cell_length_a     9.7300 
_cell_length_b    17.9768 
_cell_length_c     8.5701 
_cell_angle_alpha  90.000 
_cell_angle_beta  106.194 
_cell_angle_gamma  90.000 
 
_shelx_F_squared_multiplier     1.000 
 
loop_ 
 _refln_index_h 
 _refln_index_k 
 _refln_index_l 
 _refln_F_squared_calc 
 _refln_F_squared_meas 
 _refln_F_squared_sigma 
 _refln_observed_status 
   2   0   0      660.89      655.71      7.97 o 
   3   0   0     1177.22     1170.68     13.83 o 
   4   0   0      177.58      186.39      3.93 o 
   5   0   0       99.11       90.89      3.01 o 
   6   0   0     1190.90     1186.30     16.13 o 
   7   0   0      870.24      910.78     13.86 o 
   8   0   0        3.95        4.22      1.95 o 
   9   0   0       53.30       47.73      6.06 o 
  10   0   0       16.40       16.16      5.88 o 
   1   1   0       96.59       93.26      1.62 o 
   2   1   0      234.25      229.22      2.54 o 
   3   1   0      457.39      437.70      4.48 o 
   4   1   0       26.75       35.50      1.30 o 
   5   1   0      118.16      111.62      2.36 o 
   6   1   0       12.60       16.78      1.34 o 
   7   1   0        3.63        6.50      1.20 o 
   8   1   0        2.38        2.13      1.27 o 
   9   1   0       37.12       44.25      2.90 o 
  10   1   0        4.52        6.24      3.12 o 
   1   2   0     3109.10     2967.24     31.15 o 
   2   2   0      164.18      166.65      2.12 o 
   3   2   0        1.24        1.36      0.47 o 
   4   2   0       15.85       18.43      1.04 o 
   5   2   0      139.08      128.64      2.53 o 
   6   2   0      115.56      119.23      2.74 o 
   7   2   0       19.31       14.21      1.40 o 
   8   2   0      122.93      131.68      4.74 o 
   9   2   0       63.58       61.98      3.63 o 
  10   2   0        0.58       -2.29      2.29 o 
  11   2   0        0.95       12.12      6.24 o 
   1   3   0     5826.18     5636.86     41.38 o 
   2   3   0       17.58       24.56      0.92 o 
   3   3   0     1331.18     1340.00     11.18 o 
   4   3   0       46.64       51.24      1.55 o 
   5   3   0       81.45       95.00      2.23 o 
   6   3   0      602.13      626.37      7.21 o 
   7   3   0      287.08      272.42      4.56 o 
   8   3   0       65.92       65.12      3.03 o 
   9   3   0      163.06      162.98      5.96 o 
  10   3   0       11.62        9.00      2.79 o 
  11   3   0       16.29       27.17      7.34 o 
   0   4   0     1667.68     1785.72     19.50 o 
   1   4   0     3085.51     2978.84     22.40 o 
   2   4   0     4760.53     4591.01     34.23 o 
   3   4   0      865.28      870.18      8.76 o 
   4   4   0      447.96      529.31      5.72 o 
   5   4   0      225.13      249.32      3.79 o 
   6   4   0       58.96       62.62      2.14 o 
   7   4   0       62.33       59.88      2.38 o 
   8   4   0       52.74       46.95      5.94 o 
   9   4   0       15.02       21.25      3.02 o 
  10   4   0       37.74       38.83      3.83 o 
  11   4   0        5.28        9.65      4.13 o 
   1   5   0     1224.00     1127.43      9.33 o 
   2   5   0     3014.24     3050.69     31.15 o 
   3   5   0      245.27      249.11      3.34 o 
   4   5   0     3892.69     3955.03     30.64 o 
   5   5   0       49.49       60.55      1.91 o 
   6   5   0      258.04      252.86      4.16 o 
   7   5   0       25.33       30.18      2.79 o 
   8   5   0       20.98       25.65      2.97 o 
   9   5   0       55.75       48.38      5.34 o 
  10   5   0        6.27        4.77      2.54 o 
  11   5   0        5.39       13.65      3.29 o 
   0   6   0     2511.07     2424.34     26.63 o 
   1   6   0      717.31      687.24      6.34 o 
   2   6   0      170.75      154.89      2.60 o 
   3   6   0      499.20      524.60      8.79 o 
   4   6   0      525.40      572.23      8.00 o 
   5   6   0      138.29      140.69      2.84 o 
   6   6   0       52.40       55.42      2.19 o 
   7   6   0       32.82       31.54      3.45 o 
   8   6   0        3.23        1.80      2.78 o 
   9   6   0       38.14       40.07      3.88 o 
  10   6   0        3.21        4.00      2.61 o 
  11   6   0        1.24       -0.59      2.64 o 
   1   7   0      292.04      314.83      3.74 o 
   2   7   0     1430.84     1384.38     11.75 o 
   3   7   0     3055.19     3108.47     24.51 o 
   4   7   0        6.56        9.32      0.99 o 
   5   7   0      395.84      407.01      5.32 o 
   6   7   0       33.51       29.84      2.28 o 
   7   7   0        1.24       -0.94      1.55 o 
   8   7   0       11.35       13.85      2.61 o 
   9   7   0       13.15       11.58      2.79 o 
  10   7   0        3.09        1.32      2.47 o 
  11   7   0        0.69        2.15      2.79 o 
   0   8   0      445.53      446.67      6.91 o 
   1   8   0      131.64      155.86      2.56 o 
   2   8   0       35.15       37.07      2.03 o 
   3   8   0       21.14       16.00      1.57 o 
   4   8   0      599.23      612.70      6.81 o 
   5   8   0       97.57      106.86      2.96 o 
   6   8   0        9.38        7.97      2.45 o 
   7   8   0       47.02       46.52      3.87 o 
   8   8   0       20.26       13.59      2.74 o 
   9   8   0       56.72       44.46      7.97 o 
  10   8   0        0.02        1.21      2.47 o 
  11   8   0       14.71       15.97      3.67 o 
   1   9   0        2.71        3.67      0.74 o 
   2   9   0      683.53      670.94      6.97 o 
   3   9   0      153.54      171.09      3.03 o 
   4   9   0       69.09       70.26      2.38 o 
   5   9   0        0.17        1.85      1.18 o 
   6   9   0      177.29      179.02      5.64 o 
   7   9   0        2.28        0.20      1.62 o 
   8   9   0        3.16        1.53      2.18 o 
   9   9   0       20.05       23.30      4.02 o 
  10   9   0        0.07       -1.28      2.40 o 
   0  10   0      234.18      269.68      8.34 o 
   1  10   0       11.54       17.22      1.18 o 
   2  10   0       86.56       85.16      2.16 o 
   3  10   0      198.83      198.72      3.42 o 
   4  10   0      110.31      110.94      3.00 o 
   5  10   0      728.85      714.87     12.29 o 
   6  10   0      114.93      116.32      4.79 o 
   7  10   0        7.19        6.93      2.21 o 
   8  10   0        2.69        2.84      2.10 o 
   9  10   0       24.31       26.33      3.55 o 
  10  10   0       10.16        9.71      3.14 o 
   1  11   0      544.57      613.83      6.78 o 
   2  11   0      128.45      135.23      2.81 o 
   3  11   0       18.13       17.70      1.34 o 
   4  11   0       77.02       76.66      6.86 o 
   5  11   0     1410.88     1368.57     30.99 o 
   6  11   0        0.04        0.55      1.76 o 
   7  11   0       50.56       44.37      6.77 o 
   8  11   0        1.94        0.73      2.12 o 
   9  11   0        2.79        3.80      2.58 o 
  10  11   0        0.47       -1.28      2.47 o 
   0  12   0        8.44       13.27      1.62 o 
   1  12   0      231.79      226.68      3.79 o 
   2  12   0      111.07      121.17      2.80 o 
   3  12   0      107.56      105.50      3.04 o 
   4  12   0      132.63      143.33      4.94 o 
   5  12   0      767.82      791.87     13.70 o 
   6  12   0      263.26      266.22      7.55 o 
   7  12   0        1.42        1.34      2.04 o 
   8  12   0       42.97       40.13      4.07 o 
   9  12   0       29.83       33.51      4.07 o 
  10  12   0        0.18       -2.35      3.69 o 
   1  13   0       72.37       84.97      2.51 o 
   2  13   0       28.12       27.71      1.64 o 
   3  13   0       23.05       24.47      2.23 o 
   4  13   0       47.13       52.39      4.38 o 
   5  13   0      318.20      336.51     10.12 o 
   6  13   0       21.51       25.25      3.10 o 
   7  13   0       73.69       70.73      6.46 o 
   8  13   0        8.01        7.58      2.66 o 
   9  13   0        2.24       -0.39      2.77 o 
   0  14   0        1.41        2.16      1.81 o 
   1  14   0       82.05       80.96      2.52 o 
   2  14   0       11.22       12.06      1.70 o 
   3  14   0      151.55      151.57      5.47 o 
   4  14   0       39.67       40.08      3.44 o 
   5  14   0       25.05       28.17      3.25 o 
   6  14   0        8.77       10.84      2.68 o 
   7  14   0        0.02        0.14      1.97 o 
   8  14   0        8.88        8.55      3.87 o 
   9  14   0        0.41        2.76      4.72 o 
   1  15   0        2.86        1.17      1.16 o 
   2  15   0       17.45       20.79      3.35 o 
   3  15   0        1.59        1.68      2.02 o 
   4  15   0       36.80       44.33      3.67 o 
   5  15   0       19.22       17.34      2.89 o 
   6  15   0       96.32       77.77      4.98 o 
   7  15   0        0.68        0.12      2.12 o 
   8  15   0        7.76        8.05      3.47 o 
   9  15   0        2.22       -0.58      2.74 o 
   0  16   0        1.79        5.56      1.99 o 
   1  16   0       65.57       52.91      3.68 o 
   2  16   0        1.72        4.19      2.18 o 
   3  16   0       56.49       49.56      6.14 o 
   4  16   0        6.44        8.70      4.04 o 
   5  16   0        4.94        5.26      2.71 o 
   6  16   0        1.17        1.01      2.15 o 
   7  16   0       14.60       20.87      3.56 o 
   8  16   0        4.67        6.86      2.93 o 
   1  17   0      389.36      374.03     16.27 o 
   2  17   0      106.08       89.44      5.16 o 
   3  17   0        0.41        1.73      2.10 o 
   4  17   0        2.27       -1.50      1.88 o 
   5  17   0        5.82        5.20      2.49 o 
   6  17   0       22.95       26.77      3.73 o 
   7  17   0       20.65       26.73      6.39 o 
   8  17   0        4.23        5.83      3.05 o 
   0  18   0       21.36       21.02      3.89 o 
   1  18   0       17.20       19.81      2.95 o 
   2  18   0       39.46       40.13      4.27 o 
   3  18   0        1.65       -0.02      2.10 o 
   4  18   0        6.09        9.06      2.64 o 
   5  18   0        3.90        1.44      2.47 o 
   6  18   0        0.99       -0.70      2.36 o 
   7  18   0        0.15        0.89      2.71 o 
   1  19   0       37.63       24.60      3.22 o 
   2  19   0       29.45       25.59      3.43 o 
   3  19   0        2.31       -0.86      2.18 o 
   4  19   0        0.25       -1.62      2.18 o 
   5  19   0        0.00        0.07      2.51 o 
   6  19   0        0.88        0.82      2.58 o 
   1  20   0        0.63        7.71      5.14 o 
   2  20   0        4.84        4.15      2.62 o 
   3  20   0       10.95       15.44      3.37 o 
   4  20   0       10.18       11.36      3.27 o 
   5  20   0        0.92        1.66      2.80 o 
   1  21   0       13.13       13.22      5.88 o 
   2  21   0        2.43       -3.08      3.30 o 
   3  21   0        0.03        0.37      2.54 o 
   4  21   0        2.78        1.28      2.74 o 
   2  22   0       16.72       22.77      7.34 o 
   3  22   0       10.20       11.47      3.57 o 
 -11   1   1        7.95        5.88      5.14 o 
 -10   1   1       10.87        6.74      2.20 o 
  -9   1   1       90.36       99.03      3.28 o 
  -8   1   1      161.87      173.25      6.16 o 
  -7   1   1       36.16       35.29      1.87 o 
  -6   1   1      129.47      130.63      2.85 o 
  -5   1   1       18.69        9.60      0.98 o 
  -4   1   1       10.66       10.28      0.89 o 
  -3   1   1      281.56      264.91      3.21 o 
  -2   1   1      181.77      201.08      2.97 o 
  -1   1   1      200.93      221.72      2.97 o 
   0   1   1      123.76       79.20      2.95 o 
   1   1   1     1218.82     1117.97     11.12 o 
   2   1   1      509.36      466.75      5.39 o 
   3   1   1      772.38      790.20      7.09 o 
   4   1   1      573.12      595.18      6.11 o 
   5   1   1       14.17       16.04      1.12 o 
   6   1   1        2.49        2.85      0.92 o 
   7   1   1        1.16        1.51      1.02 o 
   8   1   1        6.15        6.47      1.85 o 
   9   1   1        7.49        6.96      3.24 o 
  10   1   1       14.45       20.73      6.24 o 
  11   1   1       10.52       10.65      6.24 o 
 -11   2   1        0.69        0.72      3.08 o 
 -10   2   1        9.23       10.53      2.68 o 
  -9   2   1      365.70      374.23      6.80 o 
  -8   2   1      392.18      365.38      5.82 o 
  -7   2   1       92.26       96.85      2.74 o 
  -6   2   1      681.61      721.36      7.94 o 
  -5   2   1       11.71       15.63      1.15 o 
  -4   2   1     2630.33     2709.64     21.48 o 
  -3   2   1     1699.85     1718.19     13.88 o 
  -2   2   1     5069.81     4908.85     39.76 o 
  -1   2   1     2670.00     2443.54     20.22 o 
   0   2   1      930.79      907.57      9.17 o 
   1   2   1     7786.54     7667.19     69.07 o 
   2   2   1     3177.16     3140.95     26.23 o 
   3   2   1       32.38       31.87      1.04 o 
   4   2   1     1624.20     1637.72     19.21 o 
   5   2   1      162.55      161.56      2.89 o 
   6   2   1      674.33      676.01      7.91 o 
   7   2   1        2.85        2.82      1.23 o 
   8   2   1       42.89       41.52      3.01 o 
   9   2   1      163.25      180.52      9.66 o 
  10   2   1       18.37       15.13      4.28 o 
  11   2   1       12.17       12.12      6.24 o 
 -12   3   1        0.68       -4.77      4.77 o 
 -11   3   1        0.08        2.26      2.58 o 
 -10   3   1        9.71        9.39      3.59 o 
  -9   3   1       66.74       73.63      3.92 o 
  -8   3   1      511.33      522.50      7.82 o 
  -7   3   1        0.00        0.51      0.89 o 
  -6   3   1       17.90       20.86      1.85 o 
  -5   3   1     1599.64     1759.12     15.18 o 
  -4   3   1     3241.89     3319.72     25.90 o 
  -3   3   1       33.76       37.32      1.21 o 
  -2   3   1     6558.00     6321.27     50.86 o 
  -1   3   1     1954.50     1841.36     17.39 o 
   0   3   1       30.19       28.16      0.92 o 
   1   3   1     5204.46     5013.70     45.91 o 
   2   3   1      725.71      811.13      9.14 o 
   3   3   1      529.14      547.22      5.40 o 
   4   3   1       13.05       10.31      0.99 o 
   5   3   1      740.46      775.58      7.89 o 
   6   3   1       64.10       69.20      2.49 o 
   7   3   1        8.48        9.01      1.77 o 
   8   3   1      182.52      183.15      5.26 o 
   9   3   1      193.20      198.69      6.89 o 
  10   3   1       16.24        9.55      5.51 o 
  11   3   1        0.47        2.57      5.51 o 
 -12   4   1        1.02       -1.10      4.77 o 
 -11   4   1        4.30        1.88      2.57 o 
 -10   4   1        0.33       -0.01      2.16 o 
  -9   4   1       54.74       55.59      4.08 o 
  -8   4   1      260.91      285.30      6.13 o 
  -7   4   1       44.34       47.79      2.13 o 
  -6   4   1       37.34       47.06      1.92 o 
  -5   4   1      187.42      202.50      3.50 o 
  -4   4   1        3.78        4.23      1.23 o 
  -3   4   1       90.51       74.68      2.10 o 
  -2   4   1       58.59       56.17      1.53 o 
  -1   4   1     1038.28      988.78      9.99 o 
   0   4   1     1855.46     1756.99     13.67 o 
   1   4   1     1108.65      968.24     10.41 o 
   2   4   1      199.86      213.18      3.66 o 
   3   4   1       95.86      106.14      1.87 o 
   4   4   1        1.07        2.69      0.65 o 
   5   4   1       19.14       26.80      1.40 o 
   6   4   1      246.85      237.59      5.23 o 
   7   4   1       77.79       65.09      3.24 o 
   8   4   1      127.57      126.34      7.58 o 
   9   4   1      128.40      136.05      5.09 o 
  10   4   1        6.82        2.57      3.38 o 
  11   4   1        0.32        7.71      5.88 o 
 -11   5   1       14.38       15.55      3.35 o 
 -10   5   1        7.81        5.24      2.43 o 
  -9   5   1       14.88       17.05      2.86 o 
  -8   5   1      142.07      141.13      3.94 o 
  -7   5   1      155.11      147.08      3.71 o 
  -6   5   1       26.50       26.34      1.92 o 
  -5   5   1       31.13       42.08      1.68 o 
  -4   5   1     1995.48     2213.80     18.23 o 
  -3   5   1      444.95      472.83      5.25 o 
  -2   5   1       27.87       18.36      0.85 o 
  -1   5   1     1691.79     1736.37     15.71 o 
   0   5   1       29.52       31.32      1.92 o 
   1   5   1     6422.85     6297.11     46.48 o 
   2   5   1       36.64       36.83      1.29 o 
   3   5   1      853.60      775.08      7.73 o 
   4   5   1     1105.71     1201.40     10.77 o 
   5   5   1      331.37      334.49      4.51 o 
   6   5   1        9.92        7.99      2.12 o 
   7   5   1       32.77       38.02      3.76 o 
   8   5   1       10.98       14.99      2.33 o 
   9   5   1       73.56       78.53      9.53 o 
  10   5   1       29.22       27.86      6.98 o 
  11   5   1        1.50        9.55      5.88 o 
 -11   6   1        8.16       12.40      3.24 o 
 -10   6   1        1.01       -2.05      2.18 o 
  -9   6   1       85.74       71.83      4.64 o 
  -8   6   1       49.59       48.89      3.91 o 
  -7   6   1        1.99        1.54      1.46 o 
  -6   6   1       20.40       21.38      1.51 o 
  -5   6   1      177.89      192.77      4.04 o 
  -4   6   1       56.80       68.50      2.27 o 
  -3   6   1      578.34      566.45      8.24 o 
  -2   6   1      102.28      101.96      2.02 o 
  -1   6   1      920.93      962.15      8.40 o 
   0   6   1      713.36      741.45      7.99 o 
   1   6   1     1176.12     1092.47     12.64 o 
   2   6   1     2047.82     2031.78     16.28 o 
   3   6   1       19.11       20.08      1.51 o 
   4   6   1       57.67       65.30      2.44 o 
   5   6   1      199.38      191.40      4.60 o 
   6   6   1        0.83        0.42      1.27 o 
   7   6   1       13.88       15.02      2.17 o 
   8   6   1      259.41      251.49      6.78 o 
   9   6   1       29.52       35.00      4.79 o 
  10   6   1        8.68        9.43      2.95 o 
  11   6   1        2.95        1.86      7.16 o 
 -11   7   1        0.18        0.82      2.64 o 
 -10   7   1        4.95        5.05      2.53 o 
  -9   7   1       20.71       22.22      3.23 o 
  -8   7   1       23.42       23.41      2.89 o 
  -7   7   1      157.00      144.77      3.82 o 
  -6   7   1      139.57      134.18      4.42 o 
  -5   7   1       10.40       12.55      1.21 o 
  -4   7   1      855.52      883.70      9.39 o 
  -3   7   1       61.70       77.43      2.05 o 
  -2   7   1      254.57      282.62      3.59 o 
  -1   7   1       35.89       32.16      1.19 o 
   0   7   1      151.52      148.32      3.23 o 
   1   7   1        6.73        6.83      0.70 o 
   2   7   1      477.25      484.38      5.72 o 
   3   7   1      276.77      291.04      3.74 o 
   4   7   1      105.69      119.78      3.48 o 
   5   7   1        1.78        4.03      1.32 o 
   6   7   1       38.03       47.19      3.13 o 
   7   7   1       23.98       22.72      2.45 o 
   8   7   1        0.01       -1.44      1.81 o 
   9   7   1       14.82       17.95      3.17 o 
  10   7   1        7.69        8.80      3.55 o 
  11   7   1        0.41        2.71      3.76 o 
 -11   8   1        4.21        4.77      2.93 o 
 -10   8   1       26.88       20.48      5.26 o 
  -9   8   1       22.81       19.53      3.56 o 
  -8   8   1       19.78       22.30      3.02 o 
  -7   8   1        2.95       -0.59      1.59 o 
  -6   8   1       81.45       77.71      2.77 o 
  -5   8   1      295.40      310.14      5.24 o 
  -4   8   1       70.84       77.15      2.49 o 
  -3   8   1      198.57      183.16      3.30 o 
  -2   8   1      340.16      350.02      5.32 o 
  -1   8   1       37.17       37.11      1.32 o 
   0   8   1     1111.64     1304.78     11.29 o 
   1   8   1     2626.07     2714.61     21.48 o 
   2   8   1      870.66      853.98      8.71 o 
   3   8   1      361.10      309.06      4.01 o 
   4   8   1       10.17        9.54      1.51 o 
   5   8   1       30.69       32.41      2.33 o 
   6   8   1        1.01       -0.73      1.37 o 
   7   8   1       36.18       39.51      3.50 o 
   8   8   1        1.07        0.43      1.97 o 
   9   8   1        0.13        0.32      2.31 o 
  10   8   1        8.26        5.05      3.05 o 
 -11   9   1        1.10        4.61      3.03 o 
 -10   9   1        2.90        0.53      3.08 o 
  -9   9   1        3.16        3.49      2.64 o 
  -8   9   1       64.09       60.60      5.97 o 
  -7   9   1       10.00        5.58      1.99 o 
  -6   9   1        1.68       -0.69      1.23 o 
  -5   9   1      138.80      143.21      4.33 o 
  -4   9   1     1524.11     1557.83     15.59 o 
  -3   9   1      525.55      564.16      6.31 o 
  -2   9   1        1.30        2.35      0.72 o 
  -1   9   1      364.84      418.77      4.90 o 
   0   9   1        0.05        3.23      0.84 o 
   1   9   1     1119.20     1238.36     11.05 o 
   2   9   1      592.27      654.82      6.75 o 
   3   9   1     1309.28     1260.78     12.94 o 
   4   9   1      113.23      121.31      3.67 o 
   5   9   1       11.78        8.65      1.65 o 
   6   9   1        3.10        3.33      1.71 o 
   7   9   1        1.03        1.47      2.34 o 
   8   9   1       56.49       54.51      4.20 o 
   9   9   1       28.55       30.96      3.77 o 
  10   9   1        0.07       -0.70      2.49 o 
 -11  10   1       13.40       20.67      4.09 o 
 -10  10   1        0.92       -0.25      2.43 o 
  -9  10   1       11.96       15.72      4.66 o 
  -8  10   1       15.41       12.91      2.76 o 
  -7  10   1        3.44        1.23      1.88 o 
  -6  10   1       25.02       26.89      3.22 o 
  -5  10   1       78.33       82.73      2.94 o 
  -4  10   1        1.66        4.17      1.23 o 
  -3  10   1       13.67       14.44      1.23 o 
  -2  10   1       17.78       16.58      1.20 o 
  -1  10   1     1637.04     1824.69     15.58 o 
   0  10   1      374.06      426.00      5.14 o 
   1  10   1      469.87      494.32      5.65 o 
   2  10   1       15.90       22.50      1.23 o 
   3  10   1      411.18      373.15      6.63 o 
   4  10   1      110.98      116.14      5.88 o 
   5  10   1      211.19      221.23      5.62 o 
   6  10   1        5.07        3.20      2.04 o 
   7  10   1        7.65       10.46      2.53 o 
   8  10   1       13.88        9.22      2.66 o 
   9  10   1        0.25        0.79      2.47 o 
  10  10   1       19.38       19.28      3.72 o 
 -10  11   1        1.20        2.37      2.61 o 
  -9  11   1        3.10        1.92      2.31 o 
  -8  11   1        2.69        2.54      2.18 o 
  -7  11   1        5.54        6.73      2.25 o 
  -6  11   1        4.84        2.86      2.04 o 
  -5  11   1      162.18      158.87      4.57 o 
  -4  11   1       39.58       40.63      2.15 o 
  -3  11   1       36.89       35.60      1.99 o 
  -2  11   1       11.91       14.49      1.20 o 
  -1  11   1       57.18       66.77      2.72 o 
   0  11   1       96.36       97.36      2.34 o 
   1  11   1      247.58      250.85      3.83 o 
   2  11   1        0.05       -0.04      0.83 o 
   3  11   1      159.82      165.52      6.36 o 
   4  11   1      154.42      145.89      4.94 o 
   5  11   1       21.06       23.27      2.45 o 
   6  11   1        0.86        3.07      2.10 o 
   7  11   1        2.42        0.25      2.02 o 
   8  11   1        0.76        3.84      2.40 o 
   9  11   1        6.91       10.34      3.12 o 
  10  11   1        0.16        1.32      2.86 o 
 -10  12   1        7.26        8.46      3.22 o 
  -9  12   1        4.25        3.82      2.66 o 
  -8  12   1        0.00       -1.88      1.88 o 
  -7  12   1       26.83       18.29      2.88 o 
  -6  12   1        1.15        4.80      2.10 o 
  -5  12   1       21.38       27.49      2.93 o 
  -4  12   1       98.18      103.45      3.21 o 
  -3  12   1       98.79       95.07      2.96 o 
  -2  12   1      215.09      202.02      3.62 o 
  -1  12   1      104.27      104.28      2.51 o 
   0  12   1      151.90      129.31      3.28 o 
   1  12   1       31.99       26.92      1.49 o 
   2  12   1      183.01      182.19      3.91 o 
   3  12   1      281.80      288.76      6.01 o 
   4  12   1       15.23       25.77      2.42 o 
   5  12   1       54.09       53.47      3.93 o 
   6  12   1       45.38       49.77      6.80 o 
   7  12   1       31.95       34.18      4.75 o 
   8  12   1       12.48        9.56      2.88 o 
   9  12   1        4.38        5.44      2.95 o 
 -10  13   1        0.03       -2.76      2.76 o 
  -9  13   1       26.50       42.15      4.44 o 
  -8  13   1       12.72       18.22      4.53 o 
  -7  13   1       17.77       14.54      2.82 o 
  -6  13   1       90.73       72.48      4.42 o 
  -5  13   1        4.66        6.66      2.21 o 
  -4  13   1       98.12       91.94      3.74 o 
  -3  13   1      140.94      144.21      3.70 o 
  -2  13   1       21.07       27.16      1.69 o 
  -1  13   1       76.16       85.18      2.51 o 
   0  13   1      143.87      145.05      3.12 o 
   1  13   1       17.95       23.37      2.33 o 
   2  13   1        2.26        1.36      2.70 o 
   3  13   1       82.61       98.20      3.62 o 
   4  13   1      121.74      123.97      4.31 o 
   5  13   1        5.12       11.42      2.78 o 
   6  13   1      259.70      255.81     11.57 o 
   7  13   1       53.69       53.61      5.71 o 
   8  13   1        1.29        2.70      2.43 o 
   9  13   1        4.77        4.67      3.01 o 
  -9  14   1       33.54       29.50      5.14 o 
  -8  14   1        0.37        2.94      2.27 o 
  -7  14   1       12.75       19.92      5.95 o 
  -6  14   1      101.69      113.63      5.29 o 
  -5  14   1      223.82      231.35      7.36 o 
  -4  14   1      447.59      443.23      9.58 o 
  -3  14   1      932.68      921.73     11.23 o 
  -2  14   1      174.60      166.31      4.01 o 
  -1  14   1      156.72      157.30      3.78 o 
   0  14   1      176.47      169.38      3.52 o 
   1  14   1       50.22       58.56      2.65 o 
   2  14   1      200.42      203.00      5.17 o 
   3  14   1      196.91      211.64      5.78 o 
   4  14   1      245.70      245.55      7.12 o 
   5  14   1       47.96       42.87      6.47 o 
   6  14   1       64.03       70.08      5.21 o 
   7  14   1       19.43       32.96      3.95 o 
   8  14   1        5.29        6.29      2.84 o 
   9  14   1        5.99        6.88      3.38 o 
  -9  15   1       10.62        4.69      2.95 o 
  -8  15   1        2.23        2.72      2.64 o 
  -7  15   1       33.32       39.52      3.95 o 
  -6  15   1        0.44       -1.39      2.23 o 
  -5  15   1        0.05        0.41      1.88 o 
  -4  15   1       76.58       64.38      4.07 o 
  -3  15   1      496.68      527.69      9.12 o 
  -2  15   1      189.38      193.50      6.53 o 
  -1  15   1        1.67       -0.44      1.12 o 
   0  15   1        8.90       12.06      1.44 o 
   1  15   1        0.05       -1.42      1.42 o 
   2  15   1        0.20       -0.46      1.47 o 
   3  15   1      336.90      342.53      8.46 o 
   4  15   1      296.82      263.15      7.68 o 
   5  15   1        0.71        0.81      2.10 o 
   6  15   1        3.84        8.64      2.74 o 
   7  15   1       37.79       43.49      4.38 o 
   8  15   1        0.31        1.02      2.58 o 
  -8  16   1        0.44        1.15      3.19 o 
  -7  16   1       12.96       16.75      3.23 o 
  -6  16   1        0.76        5.29      2.58 o 
  -5  16   1        2.05        0.70      2.06 o 
  -4  16   1        0.54        0.00      1.83 o 
  -3  16   1       55.84       53.01      3.38 o 
  -2  16   1       28.43       21.97      2.10 o 
  -1  16   1       34.23       36.57      2.40 o 
   0  16   1        0.00       -1.24      1.24 o 
   1  16   1       23.72       26.61      2.51 o 
   2  16   1       41.13       43.50      3.07 o 
   3  16   1      142.10      144.22     10.28 o 
   4  16   1       50.21       59.49      4.42 o 
   5  16   1        0.04        2.06      2.25 o 
   6  16   1        2.47        2.50      2.53 o 
   7  16   1        0.98        0.98      2.43 o 
   8  16   1        2.46        0.77      2.61 o 
  -8  17   1        2.15        0.34      2.74 o 
  -7  17   1        2.86        3.53      2.74 o 
  -6  17   1       10.06       11.53      3.03 o 
  -5  17   1        0.69        0.29      2.10 o 
  -4  17   1       13.04       18.26      4.70 o 
  -3  17   1       35.77       37.78      3.50 o 
  -2  17   1       21.42       19.57      2.46 o 
  -1  17   1        3.84        4.79      1.58 o 
   0  17   1       19.85       17.31      2.47 o 
   1  17   1      189.90      205.73      5.62 o 
   2  17   1       46.63       53.84      4.07 o 
   3  17   1       52.44       56.08      4.16 o 
   4  17   1       21.42       25.33      3.34 o 
   5  17   1        9.04        7.16      2.74 o 
   6  17   1       24.78       18.85      3.40 o 
   7  17   1        3.33        8.25      3.03 o 
  -7  18   1       18.05       27.50      4.00 o 
  -6  18   1        7.35       11.31      3.12 o 
  -5  18   1        8.22        7.56      2.64 o 
  -4  18   1       16.37       16.43      3.01 o 
  -3  18   1        3.48        2.56      2.31 o 
  -2  18   1       32.99       41.71      3.25 o 
  -1  18   1        4.53        6.03      2.23 o 
   0  18   1       91.80      105.96      5.03 o 
   1  18   1        4.45        1.91      1.89 o 
   2  18   1        2.86        5.04      2.53 o 
   3  18   1       12.35        6.58      2.53 o 
   4  18   1        7.18        6.98      3.38 o 
   5  18   1        1.00       -0.57      2.18 o 
   6  18   1       12.56       20.83      3.62 o 
   7  18   1        4.28       12.70      3.77 o 
  -6  19   1        0.76        1.49      2.66 o 
  -5  19   1        7.53        4.34      5.30 o 
  -4  19   1        0.03        2.88      2.47 o 
  -3  19   1        8.07        8.00      2.64 o 
  -2  19   1       11.96       13.47      3.76 o 
  -1  19   1        0.25       -1.50      2.82 o 
   0  19   1       17.52       22.24      3.19 o 
   1  19   1        0.02       -2.75      2.75 o 
   2  19   1        2.74        1.40      2.38 o 
   3  19   1        4.60        1.81      3.38 o 
   4  19   1        0.55        2.11      2.66 o 
   5  19   1        3.97        6.84      3.01 o 
   6  19   1       21.99       28.60      4.66 o 
  -6  20   1       32.47       49.22      5.14 o 
  -5  20   1        6.58       17.01      3.59 o 
  -4  20   1        2.27        6.19      2.88 o 
  -3  20   1       24.50       31.27      3.80 o 
  -2  20   1        7.16       11.21      5.14 o 
  -1  20   1        3.44        4.38      3.35 o 
   0  20   1        2.96       -0.37      4.77 o 
   1  20   1        8.20       11.38      3.64 o 
   2  20   1        2.95       -2.98      2.98 o 
   3  20   1       14.51       16.79      6.08 o 
   4  20   1        0.02       -2.29      2.47 o 
   5  20   1        0.38       -2.07      2.62 o 
  -5  21   1        0.07        2.30      4.22 o 
  -4  21   1        0.20        0.35      3.03 o 
  -3  21   1       19.66       18.15      4.54 o 
  -2  21   1        3.45       -0.37      4.41 o 
  -1  21   1        5.54       11.02      5.51 o 
   0  21   1        3.87        3.30      5.14 o 
   1  21   1        8.55        1.99      3.53 o 
   2  21   1        5.31        7.80      3.70 o 
   3  21   1        7.56        6.66      3.13 o 
   4  21   1       11.03       10.70      3.71 o 
  -3  22   1        1.70       -2.77      3.49 o 
  -2  22   1        2.27        0.00      4.77 o 
   1  22   1        1.17        2.57      5.51 o 
   2  22   1        0.01        5.69      3.97 o 
 -11   0   2        4.81        1.21      2.91 o 
 -10   0   2      106.24       99.93     13.04 o 
  -9   0   2      726.84      757.62     16.56 o 
  -8   0   2      198.84      160.21      5.46 o 
  -7   0   2      202.31      218.66      5.70 o 
  -6   0   2        9.68        6.02      1.45 o 
  -5   0   2      295.03      273.15      8.64 o 
  -4   0   2        5.88        6.35      1.58 o 
  -3   0   2     3502.36     3388.81     45.43 o 
  -2   0   2     4437.59     4094.72     72.16 o 
  -1   0   2     1618.96     1293.72     15.05 o 
   0   0   2    38459.04    35814.77    422.40 o 
   1   0   2    28164.67    25893.71    268.24 o 
   2   0   2        5.42       11.92      2.20 o 
   3   0   2        3.37        3.62      0.79 o 
   4   0   2        0.03        3.78      1.76 o 
   5   0   2      107.38      101.11      3.35 o 
   6   0   2       13.89       19.15      2.44 o 
   7   0   2       28.82       28.63      3.44 o 
   8   0   2       26.81       24.97      6.24 o 
   9   0   2      119.14      103.92     11.38 o 
  10   0   2        3.70        9.18      6.24 o 
  11   0   2        0.56       -1.10      5.51 o 
 -12   1   2        0.09       -2.94      4.77 o 
 -11   1   2        0.02       -1.86      1.86 o 
 -10   1   2       61.83       68.39      5.09 o 
  -9   1   2       26.50       32.47      2.51 o 
  -8   1   2       83.09       85.73      2.98 o 
  -7   1   2        1.06        0.46      0.89 o 
  -6   1   2      337.51      335.11      5.18 o 
  -5   1   2      418.38      377.22      5.84 o 
  -4   1   2       97.03       87.47      1.96 o 
  -3   1   2      602.08      576.56      5.75 o 
  -2   1   2       81.18       74.09      1.44 o 
  -1   1   2      459.79      491.14      5.32 o 
   0   1   2     7293.95     6761.12     65.00 o 
   1   1   2     2462.67     2355.14     18.21 o 
   2   1   2     2034.28     2006.22     15.86 o 
   3   1   2      823.47      858.72      7.83 o 
   4   1   2       44.63       45.62      2.05 o 
   5   1   2       34.99       26.24      1.32 o 
   6   1   2        6.00        6.47      1.23 o 
   7   1   2       28.80       26.32      2.92 o 
   8   1   2       84.41       92.50      9.91 o 
   9   1   2       10.74       13.67      4.02 o 
  10   1   2       23.26       17.43      6.79 o 
  11   1   2        0.59        0.49      4.02 o 
 -12   2   2       11.38       12.50      4.02 o 
 -11   2   2        8.23        4.85      3.18 o 
 -10   2   2        6.21        8.13      2.27 o 
  -9   2   2       13.75       12.34      2.00 o 
  -8   2   2       84.86       84.33      5.20 o 
  -7   2   2       12.73       16.64      1.41 o 
  -6   2   2      123.38      126.16      2.80 o 
  -5   2   2      100.30      100.31      2.29 o 
  -4   2   2      166.40      150.39      2.58 o 
  -3   2   2     1371.85     1315.88     11.24 o 
  -2   2   2      447.56      461.90      5.37 o 
  -1   2   2     1245.48     1234.59     10.21 o 
   0   2   2     7802.85     7575.64     61.60 o 
   1   2   2    10271.61     9854.74     88.88 o 
   2   2   2     2317.81     2326.76     20.22 o 
   3   2   2        0.68        0.94      0.55 o 
   4   2   2      427.57      441.38      4.99 o 
   5   2   2       84.20       93.67      2.21 o 
   6   2   2        1.93        6.64      1.43 o 
   7   2   2       17.83       16.10      2.09 o 
   8   2   2        2.34        8.89      2.59 o 
   9   2   2        0.00        1.90      3.50 o 
  10   2   2        0.93        3.30      3.76 o 
  11   2   2        0.03        1.10      5.51 o 
 -12   3   2        1.81        6.97      3.87 o 
 -11   3   2        9.38       10.26      3.61 o 
 -10   3   2        0.42        1.61      1.71 o 
  -9   3   2        2.68       -1.41      1.41 o 
  -8   3   2      153.99      156.46      4.19 o 
  -7   3   2        4.33        4.90      1.23 o 
  -6   3   2       15.14       18.85      1.59 o 
  -5   3   2        6.56        8.59      0.94 o 
  -4   3   2       96.31       99.20      2.24 o 
  -3   3   2       38.42       31.77      1.82 o 
  -2   3   2     1539.97     1447.88     13.33 o 
  -1   3   2       48.87       60.70      1.34 o 
   0   3   2     2162.83     1997.74     15.68 o 
   1   3   2        9.06       20.51      2.49 o 
   2   3   2      163.90      180.52      5.87 o 
   3   3   2      220.40      224.32      3.75 o 
   4   3   2        0.00        0.63      0.59 o 
   5   3   2        5.33        5.08      1.08 o 
   6   3   2       13.56       10.58      1.74 o 
   7   3   2      128.67      142.52      4.60 o 
   8   3   2       20.61       30.54      3.51 o 
   9   3   2      115.03       99.21      7.66 o 
  10   3   2       10.30       13.77      4.67 o 
 -12   4   2        1.24        2.36      3.70 o 
 -11   4   2       20.56       31.28      4.76 o 
 -10   4   2        4.11        4.37      2.22 o 
  -9   4   2       11.79       12.48      1.96 o 
  -8   4   2       11.24       12.02      1.85 o 
  -7   4   2       34.48       36.74      2.76 o 
  -6   4   2      314.46      305.74      4.60 o 
  -5   4   2      213.13      197.82      3.33 o 
  -4   4   2     3008.30     3193.21     25.32 o 
  -3   4   2     2546.52     2508.61     22.16 o 
  -2   4   2      274.95      258.46      3.76 o 
  -1   4   2       51.92       42.03      1.23 o 
   0   4   2       14.94       19.55      1.08 o 
   1   4   2     1393.78     1368.91     14.61 o 
   2   4   2     1203.88     1161.70     13.04 o 
   3   4   2        1.13        3.37      1.09 o 
   4   4   2      157.65      180.26      3.37 o 
   5   4   2       12.01       10.97      1.55 o 
   6   4   2        8.64        9.61      1.74 o 
   7   4   2       72.20       74.62      4.72 o 
   8   4   2       22.14       20.89      2.61 o 
   9   4   2        2.55        2.15      2.53 o 
  10   4   2        0.86       -4.41      4.41 o 
 -12   5   2        5.64        0.10      3.33 o 
 -11   5   2        0.21        1.33      2.53 o 
 -10   5   2        0.42       -2.50      2.67 o 
  -9   5   2       82.15       85.95      5.29 o 
  -8   5   2        3.73        0.05      1.47 o 
  -7   5   2       13.13       17.34      1.74 o 
  -6   5   2      328.01      331.83      5.57 o 
  -5   5   2      279.96      283.03      4.49 o 
  -4   5   2     1536.58     1641.51     15.86 o 
  -3   5   2      108.23      131.98      2.82 o 
  -2   5   2        0.24        3.23      0.73 o 
  -1   5   2     1182.39     1074.78      9.34 o 
   0   5   2      169.69      151.15      2.38 o 
   1   5   2      263.21      231.06      4.16 o 
   2   5   2        0.20        6.68      1.08 o 
   3   5   2      153.83      158.70      4.77 o 
   4   5   2      198.42      196.04      4.98 o 
   5   5   2      534.33      546.63     11.24 o 
   6   5   2       19.62       16.06      1.99 o 
   7   5   2       55.49       54.05      4.53 o 
   8   5   2        0.62        1.40      1.89 o 
   9   5   2       57.92       55.20      4.72 o 
  10   5   2       16.97       15.42      6.98 o 
 -11   6   2        0.27        1.12      2.53 o 
 -10   6   2        0.40        2.72      2.24 o 
  -9   6   2      103.19       80.82      4.11 o 
  -8   6   2      152.82      130.28      5.88 o 
  -7   6   2        0.39       -0.38      1.14 o 
  -6   6   2        0.56        4.16      1.15 o 
  -5   6   2       79.82       89.82      2.78 o 
  -4   6   2        0.00        4.88      1.01 o 
  -3   6   2      328.69      366.44      5.24 o 
  -2   6   2      215.26      219.82      3.03 o 
  -1   6   2       57.83       48.98      1.94 o 
   0   6   2      687.69      683.13      6.50 o 
   1   6   2       76.19       79.72      2.39 o 
   2   6   2      415.69      412.85      6.45 o 
   3   6   2        2.11        1.52      1.05 o 
   4   6   2       38.16       47.19      2.52 o 
   5   6   2      111.05      120.10      3.86 o 
   6   6   2       23.17       21.02      2.30 o 
   7   6   2       18.92       26.07      2.65 o 
   8   6   2        0.44       -0.50      1.72 o 
   9   6   2       13.83       19.70      3.31 o 
  10   6   2        7.96        5.51      5.88 o 
 -11   7   2       11.80       17.88      3.44 o 
 -10   7   2        0.24        2.19      2.36 o 
  -9   7   2        1.14        1.99      1.99 o 
  -8   7   2        4.73        0.41      1.40 o 
  -7   7   2       94.98       84.55      3.14 o 
  -6   7   2        8.86        8.75      1.60 o 
  -5   7   2       37.93       38.23      2.06 o 
  -4   7   2      112.06      117.81      4.03 o 
  -3   7   2      547.89      615.89      7.53 o 
  -2   7   2      116.49      108.77      2.24 o 
  -1   7   2      219.24      211.45      3.00 o 
   0   7   2      259.97      312.79      3.79 o 
   1   7   2       35.36       47.82      1.59 o 
   2   7   2      165.29      137.89      3.52 o 
   3   7   2      548.51      592.38      8.69 o 
   4   7   2      514.52      495.31      8.00 o 
   5   7   2       41.37       46.03      2.77 o 
   6   7   2       34.68       41.47      3.29 o 
   7   7   2       58.90       61.47      3.60 o 
   8   7   2        2.25        1.29      2.97 o 
   9   7   2       17.00       12.56      3.27 o 
  10   7   2        7.88       12.49      5.88 o 
 -11   8   2        0.33       -1.24      2.45 o 
 -10   8   2        3.50        2.40      2.50 o 
  -9   8   2       27.26       21.59      3.13 o 
  -8   8   2       22.70       25.91      2.95 o 
  -7   8   2       28.19       26.35      2.20 o 
  -6   8   2        5.69        5.35      1.40 o 
  -5   8   2       27.63       34.86      2.06 o 
  -4   8   2       11.36       13.33      1.42 o 
  -3   8   2      355.31      339.99      4.32 o 
  -2   8   2      227.84      236.31      4.82 o 
  -1   8   2        1.18        0.33      0.66 o 
   0   8   2       60.02       60.00      1.60 o 
   1   8   2      215.71      243.19      3.31 o 
   2   8   2       18.83       19.76      1.83 o 
   3   8   2      139.64      139.83      4.66 o 
   4   8   2     1000.07     1018.28     13.33 o 
   5   8   2       22.12       24.04      2.27 o 
   6   8   2       62.39       68.26      3.64 o 
   7   8   2        2.31       -1.30      1.64 o 
   8   8   2        5.13        3.91      2.47 o 
   9   8   2        2.28       -2.25      2.25 o 
  10   8   2        2.97        6.46      6.79 o 
 -11   9   2        0.84        1.32      3.34 o 
 -10   9   2        3.31        2.78      2.40 o 
  -9   9   2       41.89       43.71      4.76 o 
  -8   9   2        1.08       -0.80      1.92 o 
  -7   9   2       39.39       39.57      2.54 o 
  -6   9   2        3.62        3.68      1.38 o 
  -5   9   2        3.97        3.25      1.18 o 
  -4   9   2       36.55       40.32      2.67 o 
  -3   9   2      116.13      100.83      2.80 o 
  -2   9   2        1.79        2.09      0.77 o 
  -1   9   2      134.70      152.39      2.75 o 
   0   9   2       51.35       44.16      1.54 o 
   1   9   2        1.24        0.44      0.60 o 
   2   9   2      166.36      157.75      4.58 o 
   3   9   2       42.10       42.30      2.51 o 
   4   9   2      202.65      188.58      4.95 o 
   5   9   2      218.13      212.27      5.52 o 
   6   9   2      126.46      117.74      4.38 o 
   7   9   2        9.10        7.18      2.54 o 
   8   9   2        1.33        1.42      2.31 o 
   9   9   2        0.11       -2.28      2.28 o 
  10   9   2        1.03        2.74      2.89 o 
 -11  10   2        2.73       -0.38      2.89 o 
 -10  10   2        0.10        0.37      2.33 o 
  -9  10   2        9.81        8.54      3.18 o 
  -8  10   2       22.49       17.80      2.86 o 
  -7  10   2       43.78       28.37      3.10 o 
  -6  10   2       18.60       21.62      2.06 o 
  -5  10   2      386.23      386.59      7.02 o 
  -4  10   2       51.27       52.38      2.68 o 
  -3  10   2        1.72        2.40      0.99 o 
  -2  10   2        0.32        0.79      0.74 o 
  -1  10   2      116.13      116.11      2.46 o 
   0  10   2        1.75        3.28      1.09 o 
   1  10   2      190.05      181.53      3.05 o 
   2  10   2        0.02        1.45      1.08 o 
   3  10   2      208.09      192.22      4.85 o 
   4  10   2        0.47        1.54      1.42 o 
   5  10   2      540.12      551.44      9.60 o 
   6  10   2      142.71      156.62      6.05 o 
   7  10   2        5.54        5.44      2.38 o 
   8  10   2        0.14        0.14      2.45 o 
   9  10   2       12.21       10.42      3.31 o 
 -10  11   2        0.13        4.43      2.86 o 
  -9  11   2        1.14       -1.26      2.03 o 
  -8  11   2       41.90       35.03      4.21 o 
  -7  11   2       58.88       45.59      3.80 o 
  -6  11   2        0.07       -0.50      1.45 o 
  -5  11   2      103.37      129.53      5.33 o 
  -4  11   2     1072.99     1044.68     12.01 o 
  -3  11   2       86.93       78.49      2.67 o 
  -2  11   2      159.64      163.02      3.10 o 
  -1  11   2       42.25       46.36      1.76 o 
   0  11   2      203.36      200.65      3.53 o 
   1  11   2        3.99        3.44      1.02 o 
   2  11   2      151.28      146.68      4.08 o 
   3  11   2       12.91       14.32      2.16 o 
   4  11   2        1.22        4.19      1.71 o 
   5  11   2      264.63      288.15      6.81 o 
   6  11   2      153.93      150.51      5.22 o 
   7  11   2       39.13       38.38      3.94 o 
   8  11   2        6.96        7.10      2.70 o 
   9  11   2        3.03        8.68      3.19 o 
 -10  12   2        0.41        1.64      2.68 o 
  -9  12   2        9.37        6.74      2.66 o 
  -8  12   2        7.76        4.67      2.31 o 
  -7  12   2      174.70      163.92      6.20 o 
  -6  12   2       97.20      103.11      4.16 o 
  -5  12   2      764.91      767.45     10.17 o 
  -4  12   2      124.63      116.13      3.56 o 
  -3  12   2      404.94      398.70      6.35 o 
  -2  12   2       10.58       12.85      1.48 o 
  -1  12   2       14.02       16.21      1.45 o 
   0  12   2       15.79       17.70      1.32 o 
   1  12   2       14.05       13.76      1.69 o 
   2  12   2      101.68       95.37      3.43 o 
   3  12   2       13.93       16.31      2.06 o 
   4  12   2      526.27      492.46     10.31 o 
   5  12   2       78.98       88.42      4.12 o 
   6  12   2      121.70      119.96      6.49 o 
   7  12   2       63.60       61.34      4.73 o 
   8  12   2        5.54        5.64      4.53 o 
   9  12   2       31.06       39.58      4.63 o 
 -10  13   2        0.12        0.42      2.66 o 
  -9  13   2        6.86       10.23      2.92 o 
  -8  13   2        0.01        0.81      2.31 o 
  -7  13   2        0.26       -1.81      1.81 o 
  -6  13   2      146.70      143.26      5.70 o 
  -5  13   2      389.35      363.68      6.61 o 
  -4  13   2      424.16      418.48      8.63 o 
  -3  13   2       10.59       11.14      1.85 o 
  -2  13   2        0.86        1.93      1.53 o 
  -1  13   2      135.78      121.58      2.91 o 
   0  13   2      127.93      130.48      3.33 o 
   1  13   2       18.44       26.36      2.26 o 
   2  13   2        0.01        0.72      1.37 o 
   3  13   2       86.69       84.40      3.98 o 
   4  13   2       58.99       61.70      4.56 o 
   5  13   2       59.89       54.17      7.57 o 
   6  13   2       42.22       44.49      4.86 o 
   7  13   2       45.23       46.47      6.19 o 
   8  13   2       13.35       13.31      3.29 o 
  -9  14   2        0.51       -1.38      2.47 o 
  -8  14   2        2.75        7.90      2.74 o 
  -7  14   2        0.74       -0.49      2.04 o 
  -6  14   2        1.13       -1.67      1.83 o 
  -5  14   2      107.91      126.05      4.58 o 
  -4  14   2       47.99       38.63      4.41 o 
  -3  14   2       20.03       32.51      2.32 o 
  -2  14   2        6.14        8.03      1.77 o 
  -1  14   2        0.63       -1.07      1.07 o 
   0  14   2       25.97       24.03      1.92 o 
   1  14   2       59.14       56.18      4.77 o 
   2  14   2        0.45       -0.18      2.44 o 
   3  14   2       29.17       36.77      4.24 o 
   4  14   2       17.40       17.46      2.47 o 
   5  14   2        8.29        7.34      2.54 o 
   6  14   2       13.42        9.57      2.71 o 
   7  14   2        1.61        4.54      2.66 o 
   8  14   2        0.91        0.81      2.68 o 
  -9  15   2        0.01       -1.25      2.68 o 
  -8  15   2        1.62        2.59      2.64 o 
  -7  15   2        1.73        3.42      2.38 o 
  -6  15   2        8.28        8.08      2.58 o 
  -5  15   2       12.35       11.37      2.61 o 
  -4  15   2        0.89       -0.69      1.55 o 
  -3  15   2        3.04        6.02      1.68 o 
  -2  15   2        0.25        0.46      1.40 o 
  -1  15   2        6.89        0.68      1.58 o 
   0  15   2       23.26       29.43      2.56 o 
   1  15   2      150.70      140.16      5.62 o 
   2  15   2       20.20       25.72      2.54 o 
   3  15   2      159.62      153.17      4.99 o 
   4  15   2       48.55       50.47      4.08 o 
   5  15   2       19.66       16.12      3.37 o 
   6  15   2        2.86        1.11      2.45 o 
   7  15   2        4.51        5.47      2.82 o 
   8  15   2       10.24       10.64      3.57 o 
  -8  16   2        0.08        0.60      2.68 o 
  -7  16   2        7.46        3.39      2.62 o 
  -6  16   2        0.11       -0.50      2.02 o 
  -5  16   2        9.15        4.56      2.25 o 
  -4  16   2       68.11       69.31      4.51 o 
  -3  16   2        5.22        5.61      1.73 o 
  -2  16   2        0.68        1.67      1.46 o 
  -1  16   2       14.57       15.92      2.30 o 
   0  16   2       36.77       39.32      3.48 o 
   1  16   2       22.38       12.77      2.44 o 
   2  16   2      219.89      221.31      5.98 o 
   3  16   2        1.15        0.82      1.84 o 
   4  16   2        0.10        1.69      2.18 o 
   5  16   2       18.92       21.25      3.97 o 
   6  16   2        8.08       14.39      3.19 o 
   7  16   2        4.53        5.27      2.84 o 
  -8  17   2        5.98       10.35      3.34 o 
  -7  17   2        1.83        2.60      2.53 o 
  -6  17   2       38.49       40.29      4.10 o 
  -5  17   2        0.04        1.64      2.38 o 
  -4  17   2        1.60        2.44      2.24 o 
  -3  17   2        6.43        4.28      1.79 o 
  -2  17   2        1.20        0.50      1.96 o 
  -1  17   2       93.95       96.85      5.04 o 
   0  17   2      144.80      125.48      5.48 o 
   1  17   2      129.26      126.39     11.38 o 
   2  17   2       30.37       27.56      2.79 o 
   3  17   2       10.49       10.38      2.74 o 
   4  17   2        2.28        1.71      2.24 o 
   5  17   2        0.14        0.00      2.38 o 
   6  17   2        0.83        0.63      2.53 o 
   7  17   2        2.38        1.89      2.88 o 
  -7  18   2       19.32       33.29      4.53 o 
  -6  18   2       12.18        9.26      2.95 o 
  -5  18   2        3.71        1.69      2.45 o 
  -4  18   2       19.31       22.53      5.57 o 
  -3  18   2        8.60        7.78      2.23 o 
  -2  18   2       19.70       18.70      2.61 o 
  -1  18   2       24.35       22.88      4.27 o 
   0  18   2        7.07        8.93      2.64 o 
   1  18   2        3.66        6.66      2.58 o 
   2  18   2        7.42        3.72      2.59 o 
   3  18   2       11.75        8.96      2.89 o 
   4  18   2       24.28       26.15      3.65 o 
   5  18   2        2.69        0.99      2.59 o 
   6  18   2        0.16        1.80      2.68 o 
  -6  19   2        0.66        0.98      2.74 o 
  -5  19   2       11.16       14.68      3.30 o 
  -4  19   2        8.80       10.43      2.95 o 
  -3  19   2        3.78        2.08      5.88 o 
  -2  19   2       20.78       12.65      4.02 o 
  -1  19   2      194.48      197.01     11.73 o 
   0  19   2        4.13        2.24      2.36 o 
   1  19   2        5.09        4.24      2.47 o 
   2  19   2       69.27       53.06      8.08 o 
   3  19   2        3.58        2.10      2.54 o 
   4  19   2        8.83        7.83      3.10 o 
   5  19   2        0.68        3.70      2.79 o 
  -6  20   2        1.59        8.82      3.34 o 
  -5  20   2        1.81        0.02      2.68 o 
  -4  20   2        1.55       -1.65      3.12 o 
  -3  20   2        7.45        7.34      5.14 o 
  -2  20   2        8.74       16.19      4.28 o 
  -1  20   2       57.41       46.67      4.14 o 
   0  20   2        2.99       -0.50      2.47 o 
   1  20   2        5.94        4.84      5.69 o 
   2  20   2        0.03       -0.18      3.30 o 
   3  20   2        2.14        0.55      3.38 o 
   4  20   2        0.41       -0.34      2.61 o 
  -4  21   2       14.92       12.05      4.39 o 
  -3  21   2        2.19        5.88      5.51 o 
  -2  21   2        1.48        0.73      4.77 o 
  -1  21   2       22.19       17.43      5.51 o 
   0  21   2        4.47        4.63      3.09 o 
   1  21   2        0.19       -0.55      3.38 o 
   2  21   2        0.01        0.82      3.50 o 
   3  21   2        0.15        4.23      3.70 o 
  -3  22   2        7.85        2.94      5.51 o 
  -2  22   2       32.76       40.03      8.45 o 
  -1  22   2        0.01       -2.39      3.61 o 
   0  22   2        3.94        1.84      5.88 o 
   1  22   2        6.50        5.98      4.59 o 
   2  22   2       16.14       23.33     10.65 o 
 -12   1   3        3.65        1.27      2.40 o 
 -11   1   3        9.73        7.37      2.49 o 
 -10   1   3       25.44       23.07      2.86 o 
  -9   1   3        5.26        4.48      2.08 o 
  -8   1   3     1005.62     1016.55     12.46 o 
  -7   1   3       68.50       55.61      2.27 o 
  -6   1   3        5.23        5.00      1.04 o 
  -5   1   3        7.33        4.66      0.83 o 
  -4   1   3      367.74      353.84      4.50 o 
  -3   1   3       34.11       33.21      1.27 o 
  -2   1   3       10.96       16.70      1.43 o 
  -1   1   3      886.42      899.93      8.41 o 
   0   1   3      750.76      741.13      7.84 o 
   1   1   3      246.94      268.47      3.44 o 
   2   1   3       23.55       21.41      1.07 o 
   3   1   3       53.32       53.29      2.65 o 
   4   1   3      411.12      426.38      7.55 o 
   5   1   3       62.41       64.64      2.83 o 
   6   1   3       34.67       30.40      3.22 o 
   7   1   3       35.18       44.22      5.32 o 
   8   1   3       15.03       12.64      7.16 o 
   9   1   3        9.31        8.58      4.28 o 
  10   1   3        0.86        1.01      3.76 o 
 -12   2   3        7.09       11.86      3.45 o 
 -11   2   3       54.17       58.58      4.08 o 
 -10   2   3        4.86        8.27      2.33 o 
  -9   2   3        0.01       -2.23      2.23 o 
  -8   2   3     1075.96     1098.83     14.91 o 
  -7   2   3      125.10      117.47      3.40 o 
  -6   2   3       20.34       25.57      1.97 o 
  -5   2   3      106.44      103.03      2.52 o 
  -4   2   3      300.21      310.51      7.22 o 
  -3   2   3       16.63       13.32      1.17 o 
  -2   2   3     2028.32     2016.26     16.53 o 
  -1   2   3      149.41      156.93      4.16 o 
   0   2   3     1593.44     1479.80     12.53 o 
   1   2   3       18.11       17.59      0.99 o 
   2   2   3      277.03      275.33      5.72 o 
   3   2   3     1267.16     1314.12     11.56 o 
   4   2   3        7.01        8.31      1.02 o 
   5   2   3      172.37      169.59      4.77 o 
   6   2   3       50.92       47.67      3.42 o 
   7   2   3      310.73      335.44     12.07 o 
   8   2   3       87.82       83.36     10.28 o 
   9   2   3        6.81        2.96      3.76 o 
  10   2   3       44.34       39.69      6.49 o 
 -12   3   3       12.41       12.71      4.06 o 
 -11   3   3       27.04       33.15      3.30 o 
 -10   3   3      118.25      133.84      5.10 o 
  -9   3   3        3.91        1.95      1.62 o 
  -8   3   3      261.70      266.22      5.61 o 
  -7   3   3      347.26      325.38      5.87 o 
  -6   3   3       11.38       10.35      1.40 o 
  -5   3   3        4.44        0.61      0.67 o 
  -4   3   3     3356.39     3459.55     27.41 o 
  -3   3   3      253.99      265.08      6.98 o 
  -2   3   3      319.07      298.41      3.81 o 
  -1   3   3     1011.96      971.59      9.66 o 
   0   3   3      537.68      507.23      5.37 o 
   1   3   3      134.14      139.07      2.63 o 
   2   3   3      100.32      109.37      2.27 o 
   3   3   3       74.50       65.49      2.19 o 
   4   3   3        0.40        2.30      1.08 o 
   5   3   3        8.43        9.13      1.58 o 
   6   3   3      347.49      355.17     12.83 o 
   7   3   3       24.91       28.03      3.69 o 
   8   3   3       27.67       32.11      5.32 o 
   9   3   3       21.25       18.77      4.91 o 
  10   3   3       28.96       30.97      7.71 o 
 -12   4   3       11.44       12.64      5.51 o 
 -11   4   3       20.08       24.13      3.83 o 
 -10   4   3        2.37        3.18      1.84 o 
  -9   4   3      102.67       91.27      3.65 o 
  -8   4   3       51.58       47.58      2.73 o 
  -7   4   3      429.35      439.41      7.08 o 
  -6   4   3       58.90       71.38      2.65 o 
  -5   4   3      114.40      136.10      3.91 o 
  -4   4   3     1496.83     1460.85     16.60 o 
  -3   4   3       48.05       64.60      2.16 o 
  -2   4   3     1333.11     1278.60     11.33 o 
  -1   4   3        2.76       11.04      1.32 o 
   0   4   3      621.84      565.30      5.82 o 
   1   4   3      192.88      156.03      5.78 o 
   2   4   3      229.83      185.85      4.11 o 
   3   4   3       96.64      103.65      3.18 o 
   4   4   3        1.40        1.51      1.11 o 
   5   4   3       49.17       51.43      4.03 o 
   6   4   3        0.37        1.39      1.50 o 
   7   4   3       84.79       88.75      4.97 o 
   8   4   3       23.88       31.03      5.17 o 
   9   4   3       84.78       74.18     10.65 o 
  10   4   3        1.77       13.78      5.02 o 
 -12   5   3        1.95        2.58      4.22 o 
 -11   5   3        1.13        5.46      3.53 o 
 -10   5   3        2.21       -0.54      1.63 o 
  -9   5   3       10.65        5.20      2.54 o 
  -8   5   3       68.77       69.02      3.29 o 
  -7   5   3      196.42      184.08      4.43 o 
  -6   5   3      122.78      126.68      3.46 o 
  -5   5   3      163.79      194.26      5.07 o 
  -4   5   3      987.32     1030.96     11.31 o 
  -3   5   3     1366.95     1333.16     13.44 o 
  -2   5   3      407.66      424.49      7.09 o 
  -1   5   3      824.28      804.54      7.75 o 
   0   5   3       18.17       21.29      1.03 o 
   1   5   3       56.55       62.06      2.92 o 
   2   5   3       14.70       14.67      1.54 o 
   3   5   3       84.10       80.57      2.96 o 
   4   5   3       75.24       58.63      2.74 o 
   5   5   3      114.48      132.21      4.23 o 
   6   5   3       18.53       20.39      2.40 o 
   7   5   3        8.24        6.48      3.45 o 
   8   5   3        2.76        4.76      2.74 o 
   9   5   3       26.37       17.99      4.93 o 
  10   5   3      108.95      132.93     14.69 o 
 -11   6   3       25.79       18.33      4.32 o 
 -10   6   3        0.08       -0.50      2.03 o 
  -9   6   3        6.88        4.96      1.68 o 
  -8   6   3      103.55       98.75      3.61 o 
  -7   6   3        8.67        5.18      1.51 o 
  -6   6   3       19.99       30.38      4.19 o 
  -5   6   3       11.32       15.84      1.56 o 
  -4   6   3       16.06       19.61      1.85 o 
  -3   6   3        0.00       -0.30      0.78 o 
  -2   6   3      479.58      484.30      9.52 o 
  -1   6   3     1037.85     1014.85      9.36 o 
   0   6   3      566.27      632.40      6.85 o 
   1   6   3      221.10      198.86      5.51 o 
   2   6   3       71.85       81.10      3.01 o 
   3   6   3       44.92       35.82      2.70 o 
   4   6   3       14.32       20.60      2.12 o 
   5   6   3      359.51      349.17      8.67 o 
   6   6   3       79.42       84.30      5.82 o 
   7   6   3        0.43       -1.20      1.63 o 
   8   6   3       11.70        9.92      4.07 o 
   9   6   3       29.48       24.19      5.17 o 
  10   6   3        1.24        5.51      6.24 o 
 -11   7   3        3.40        1.00      2.64 o 
 -10   7   3        0.01       -1.92      1.99 o 
  -9   7   3       17.13       12.52      2.08 o 
  -8   7   3        7.75        3.56      1.65 o 
  -7   7   3        6.44        7.11      1.65 o 
  -6   7   3      127.20      136.50      3.79 o 
  -5   7   3       30.67       40.42      2.24 o 
  -4   7   3        8.44       12.14      2.46 o 
  -3   7   3       26.78       32.12      2.18 o 
  -2   7   3      686.39      612.92      7.02 o 
  -1   7   3       39.11       39.01      1.45 o 
   0   7   3       28.27       34.17      1.34 o 
   1   7   3      493.72      520.79      6.51 o 
   2   7   3      407.23      387.49      6.80 o 
   3   7   3        2.21        1.44      1.23 o 
   4   7   3       20.61       22.70      2.15 o 
   5   7   3      569.97      552.57      9.44 o 
   6   7   3        9.89       12.54      2.27 o 
   7   7   3        8.24        8.60      2.24 o 
   8   7   3        0.00        0.59      1.92 o 
   9   7   3        0.02       -1.35      2.76 o 
 -11   8   3       24.83       36.53      4.26 o 
 -10   8   3        0.06       -1.18      2.18 o 
  -9   8   3        2.66       -0.43      1.58 o 
  -8   8   3        1.89       -1.13      1.41 o 
  -7   8   3      138.64      142.59      4.71 o 
  -6   8   3      330.27      298.39      5.77 o 
  -5   8   3       44.97       41.48      2.33 o 
  -4   8   3      201.42      191.89      4.79 o 
  -3   8   3      379.46      374.07      5.83 o 
  -2   8   3      146.77      154.81      2.91 o 
  -1   8   3      108.95      119.11      2.85 o 
   0   8   3      229.85      273.03      4.60 o 
   1   8   3     1861.30     1850.98     23.31 o 
   2   8   3      400.36      423.74      7.35 o 
   3   8   3       68.88       53.44      2.90 o 
   4   8   3      315.50      292.69      6.40 o 
   5   8   3       99.16       92.27      4.26 o 
   6   8   3        2.38        1.30      2.23 o 
   7   8   3        0.45        0.11      1.85 o 
   8   8   3        1.50       -1.92      1.92 o 
   9   8   3        3.78        6.21      4.23 o 
 -11   9   3        4.68       11.54      3.29 o 
 -10   9   3        8.58        9.16      2.95 o 
  -9   9   3       16.17       16.27      2.95 o 
  -8   9   3       16.51       12.49      2.06 o 
  -7   9   3      186.07      168.95      5.21 o 
  -6   9   3       60.25       55.04      3.12 o 
  -5   9   3      441.55      445.80      7.11 o 
  -4   9   3      118.12      102.30      3.12 o 
  -3   9   3        5.10        7.92      1.40 o 
  -2   9   3      623.93      600.35      7.65 o 
  -1   9   3        9.68       12.90      1.08 o 
   0   9   3      552.15      556.36      6.38 o 
   1   9   3       20.56       23.75      3.50 o 
   2   9   3        7.51        7.12      1.87 o 
   3   9   3        1.97        4.84      2.12 o 
   4   9   3       11.30       14.51      2.08 o 
   5   9   3       97.89       92.96      6.13 o 
   6   9   3       24.36       24.60      3.66 o 
   7   9   3        7.30        7.03      2.24 o 
   8   9   3        0.02        1.44      2.23 o 
   9   9   3        0.00        6.43      3.89 o 
 -11  10   3        8.97       11.19      3.59 o 
 -10  10   3        5.20        9.49      3.02 o 
  -9  10   3        2.17        4.09      2.40 o 
  -8  10   3       29.53       32.57      2.65 o 
  -7  10   3        5.20       10.71      1.99 o 
  -6  10   3       18.90       23.94      2.19 o 
  -5  10   3       72.15       77.68      3.07 o 
  -4  10   3      215.63      215.76     10.34 o 
  -3  10   3       42.46       39.58      2.10 o 
  -2  10   3      449.19      467.80      6.64 o 
  -1  10   3       11.53       29.32      1.51 o 
   0  10   3       31.58       42.46      1.93 o 
   1  10   3      107.75      107.35      3.55 o 
   2  10   3      132.69      131.27      4.63 o 
   3  10   3        2.13        0.39      1.58 o 
   4  10   3      363.66      360.69      8.37 o 
   5  10   3       36.08       38.72      3.11 o 
   6  10   3        8.39       10.53      3.71 o 
   7  10   3        4.58        3.70      2.31 o 
   8  10   3       28.82       35.08      4.17 o 
   9  10   3        1.96        0.00      2.76 o 
 -10  11   3        1.02        0.34      2.45 o 
  -9  11   3       17.40       19.10      3.35 o 
  -8  11   3       16.00       16.17      4.50 o 
  -7  11   3        0.08       -0.54      1.51 o 
  -6  11   3        5.32        7.41      1.80 o 
  -5  11   3        2.12        2.66      1.73 o 
  -4  11   3       38.56       34.85      2.31 o 
  -3  11   3        0.00        2.53      1.15 o 
  -2  11   3       32.26       36.26      4.64 o 
  -1  11   3      126.91      139.99      2.90 o 
   0  11   3       17.61       24.39      2.01 o 
   1  11   3        7.13        7.52      1.51 o 
   2  11   3       91.36       73.45      6.36 o 
   3  11   3      435.37      436.59      9.46 o 
   4  11   3        5.07        3.62      1.87 o 
   5  11   3        0.93       -0.88      1.64 o 
   6  11   3       53.18       57.59      3.92 o 
   7  11   3        2.74        3.40      2.29 o 
   8  11   3        2.74        6.16      2.92 o 
   9  11   3        3.43        5.02      3.39 o 
 -10  12   3        0.90        2.66      2.64 o 
  -9  12   3        2.44        0.69      2.15 o 
  -8  12   3        4.57        8.07      2.61 o 
  -7  12   3        0.47        1.53      1.70 o 
  -6  12   3       74.31       78.42      3.97 o 
  -5  12   3        3.50        3.84      1.86 o 
  -4  12   3       47.17       38.31      2.47 o 
  -3  12   3      377.30      377.03      6.36 o 
  -2  12   3      277.93      253.42      4.87 o 
  -1  12   3      167.50      165.35      3.78 o 
   0  12   3       13.68       18.15      1.94 o 
   1  12   3       60.48       60.23      3.05 o 
   2  12   3       49.57       53.31      3.07 o 
   3  12   3       26.16       26.25      2.95 o 
   4  12   3        0.03       -1.67      1.67 o 
   5  12   3        2.39       -1.72      1.72 o 
   6  12   3        0.00        0.46      1.91 o 
   7  12   3        4.72        6.24      2.76 o 
   8  12   3        0.20       -2.43      2.43 o 
 -10  13   3        6.26        9.15      3.23 o 
  -9  13   3        1.75        6.38      2.80 o 
  -8  13   3        0.82        3.00      2.44 o 
  -7  13   3        0.15        0.04      2.10 o 
  -6  13   3        2.62        3.09      1.89 o 
  -5  13   3        1.21        1.43      1.54 o 
  -4  13   3        1.73        0.30      1.44 o 
  -3  13   3     1298.89     1286.87     14.46 o 
  -2  13   3      152.23      140.07      3.72 o 
  -1  13   3       12.33       13.10      1.85 o 
   0  13   3       12.30       10.36      1.79 o 
   1  13   3       15.58       17.67      2.05 o 
   2  13   3        0.84        2.18      1.59 o 
   3  13   3      241.98      237.95      6.19 o 
   4  13   3        2.96        2.10      2.04 o 
   5  13   3        6.80        8.57      2.54 o 
   6  13   3       26.18       23.82      3.50 o 
   7  13   3        2.82       13.11      3.29 o 
   8  13   3       12.38       10.23      3.30 o 
  -9  14   3       48.93       59.73      6.03 o 
  -8  14   3       15.06       14.82      4.53 o 
  -7  14   3        4.70        9.48      2.68 o 
  -6  14   3        0.90        2.20      2.05 o 
  -5  14   3      223.53      227.87      5.40 o 
  -4  14   3        8.81       10.51      1.93 o 
  -3  14   3      601.30      609.76      8.92 o 
  -2  14   3      399.67      368.18      6.98 o 
  -1  14   3        0.84       -0.46      1.78 o 
   0  14   3       33.82       33.61      3.22 o 
   1  14   3       36.11       29.38      2.64 o 
   2  14   3      143.42      137.11      4.72 o 
   3  14   3       83.22       97.29      7.21 o 
   4  14   3       47.42       55.80      3.64 o 
   5  14   3       61.65       75.63      7.35 o 
   6  14   3        1.93        1.82      3.72 o 
   7  14   3        7.00        6.12      2.97 o 
  -9  15   3       62.78       83.66      6.25 o 
  -8  15   3        2.74        1.44      2.53 o 
  -7  15   3        0.54       -1.22      2.12 o 
  -6  15   3        1.38       -0.40      1.78 o 
  -5  15   3       21.93       21.52      2.89 o 
  -4  15   3        6.68       12.66      2.05 o 
  -3  15   3       23.50       20.62      2.18 o 
  -2  15   3       92.01       85.03      4.82 o 
  -1  15   3       21.50       26.05      4.51 o 
   0  15   3       28.76       28.66      3.22 o 
   1  15   3       17.41       22.90      2.53 o 
   2  15   3      173.69      171.34      5.38 o 
   3  15   3       45.13       43.47      3.35 o 
   4  15   3      158.13      164.98      8.30 o 
   5  15   3      114.48      108.04      9.97 o 
   6  15   3        5.26        7.02      6.07 o 
   7  15   3       14.85       19.09      4.16 o 
  -8  16   3        1.51        2.70      2.68 o 
  -7  16   3        6.36        6.75      2.79 o 
  -6  16   3        0.02        0.47      2.18 o 
  -5  16   3       10.69       11.41      2.42 o 
  -4  16   3        0.19       -0.78      1.48 o 
  -3  16   3       10.80        8.93      1.95 o 
  -2  16   3       70.63       70.62      4.50 o 
  -1  16   3       46.78       34.98      3.43 o 
   0  16   3       15.62       14.67      2.75 o 
   1  16   3       30.92       27.22      4.14 o 
   2  16   3        0.08        1.18      1.86 o 
   3  16   3       61.67       45.03      3.50 o 
   4  16   3       21.69       17.09      2.73 o 
   5  16   3        6.37       10.26      3.17 o 
   6  16   3        6.12        7.74      5.20 o 
  -8  17   3        0.24       -1.01      2.62 o 
  -7  17   3        2.64        8.92      3.13 o 
  -6  17   3        0.66        3.28      2.47 o 
  -5  17   3        0.86        1.23      1.92 o 
  -4  17   3        0.00        0.83      1.66 o 
  -3  17   3        3.58        2.87      1.97 o 
  -2  17   3       33.33       31.63      3.59 o 
  -1  17   3        4.32        5.18      2.43 o 
   0  17   3       28.85       32.45      5.16 o 
   1  17   3       50.73       49.76      4.21 o 
   2  17   3       10.67       11.79      2.80 o 
   3  17   3       11.31       11.03      2.43 o 
   4  17   3       76.99       82.82      7.84 o 
   5  17   3       11.60        9.11      3.17 o 
   6  17   3        9.70       12.09      3.50 o 
  -7  18   3       52.68       65.82      5.43 o 
  -6  18   3       12.95       21.47      3.67 o 
  -5  18   3       27.24       28.57      6.56 o 
  -4  18   3        1.23        1.06      2.67 o 
  -3  18   3        2.48        0.41      2.31 o 
  -2  18   3       13.11       14.94      3.17 o 
  -1  18   3       45.63       51.53      7.07 o 
   0  18   3      111.13      109.03      7.89 o 
   1  18   3       32.26       35.05      5.24 o 
   2  18   3        2.74        2.96      2.47 o 
   3  18   3       20.48       19.16      3.38 o 
   4  18   3        5.10        2.23      2.61 o 
   5  18   3        3.61        3.20      4.44 o 
  -6  19   3        4.82        7.79      3.07 o 
  -5  19   3        6.46        5.16      2.76 o 
  -4  19   3        0.00       -2.33      2.33 o 
  -3  19   3        3.13        5.46      2.71 o 
  -2  19   3       24.98       29.30      3.78 o 
  -1  19   3       13.29       22.27      3.53 o 
   0  19   3       76.86       83.10      5.34 o 
   1  19   3        0.56        1.51      2.49 o 
   2  19   3        0.08       -2.25      2.25 o 
   3  19   3        0.79        2.25      3.18 o 
   4  19   3        0.82        3.45      2.82 o 
  -5  20   3       22.09       23.07      4.93 o 
  -4  20   3       16.07       12.85      6.24 o 
  -3  20   3        2.69       -1.81      3.35 o 
  -2  20   3       16.80       19.30      3.60 o 
  -1  20   3        0.11        3.87      2.80 o 
   0  20   3        1.20        3.23      2.74 o 
   1  20   3        1.41       -0.70      2.64 o 
   2  20   3        1.29       -2.44      2.98 o 
   3  20   3        3.01       -1.61      3.08 o 
  -4  21   3        0.05       -4.41      4.41 o 
  -3  21   3        4.99        1.84      5.14 o 
  -2  21   3        2.74        8.16      3.97 o 
  -1  21   3        0.05        1.54      2.83 o 
   0  21   3        0.03       -2.36      2.43 o 
   1  21   3        1.19        0.20      3.35 o 
   2  21   3        0.79        4.82      3.70 o 
  -1  22   3        6.21        2.20      3.18 o 
   0  22   3        7.53        7.63      3.38 o 
 -12   0   4       52.81       61.56      6.53 o 
 -11   0   4       59.12       73.00      6.98 o 
 -10   0   4      113.10       95.11     10.65 o 
  -9   0   4      376.38      374.24     11.61 o 
  -8   0   4      374.49      352.54     12.67 o 
  -7   0   4        0.10       -1.76      1.76 o 
  -6   0   4      529.43      523.35      9.28 o 
  -5   0   4      366.16      394.98      7.44 o 
  -4   0   4      343.48      374.81      6.90 o 
  -3   0   4       99.16      114.06      4.14 o 
  -2   0   4     2014.72     1942.87     23.53 o 
  -1   0   4      999.83      922.02     12.92 o 
   0   0   4      387.78      398.70      9.91 o 
   1   0   4     8806.24     8704.76     91.53 o 
   2   0   4     1793.82     1732.55     24.57 o 
   3   0   4      898.29      932.95     20.22 o 
   4   0   4       12.80       17.36      2.50 o 
   5   0   4       24.92       23.87      5.51 o 
   6   0   4       11.99       18.73      5.51 o 
   7   0   4      181.12      201.23     14.32 o 
   8   0   4       20.18        5.88      5.51 o 
   9   0   4       31.38       30.85      8.45 o 
 -12   1   4        0.02       -0.03      2.44 o 
 -11   1   4       14.75        8.63      2.72 o 
 -10   1   4      116.98      108.27      7.78 o 
  -9   1   4       97.09       93.25      5.03 o 
  -8   1   4        0.35        5.50      2.13 o 
  -7   1   4       16.74       15.51      2.14 o 
  -6   1   4       18.71       17.01      1.63 o 
  -5   1   4        5.23       15.67      1.22 o 
  -4   1   4      163.88      175.48      3.38 o 
  -3   1   4     1490.44     1413.28     12.81 o 
  -2   1   4       35.00       36.11      1.79 o 
  -1   1   4      774.89      753.17      9.06 o 
   0   1   4       30.50       35.56      2.22 o 
   1   1   4     2241.30     2184.21     18.14 o 
   2   1   4       56.78       60.33      1.88 o 
   3   1   4        4.32        4.22      1.04 o 
   4   1   4       21.06       22.90      2.11 o 
   5   1   4       15.48       15.79      3.61 o 
   6   1   4       11.83       19.10      4.15 o 
   7   1   4       65.98       70.65     27.17 o 
   8   1   4       40.04       30.17      5.69 o 
   9   1   4       23.78       28.51     10.65 o 
 -12   2   4        3.47        7.11      2.71 o 
 -11   2   4        6.88        9.87      2.67 o 
 -10   2   4       20.13       13.45      2.77 o 
  -9   2   4       16.21       15.49      4.03 o 
  -8   2   4      178.73      165.60      4.56 o 
  -7   2   4       33.02       39.94      2.45 o 
  -6   2   4      216.16      210.36      4.45 o 
  -5   2   4       70.58       80.15      2.16 o 
  -4   2   4      106.79      118.40      3.28 o 
  -3   2   4        9.34       10.27      1.01 o 
  -2   2   4      233.93      241.99      3.80 o 
  -1   2   4       92.53      100.38      3.27 o 
   0   2   4      402.23      417.73      5.73 o 
   1   2   4     1503.00     1456.54     12.86 o 
   2   2   4      701.76      671.37      8.20 o 
   3   2   4       12.75        8.52      1.40 o 
   4   2   4       39.98       32.47      2.34 o 
   5   2   4       42.33       45.51      5.53 o 
   6   2   4       67.22       59.78      6.79 o 
   7   2   4        5.82        1.20      3.18 o 
   8   2   4        3.71        0.00      3.38 o 
   9   2   4        1.79        4.90      4.39 o 
 -12   3   4       14.44       24.21      4.23 o 
 -11   3   4        9.17       11.79      2.76 o 
 -10   3   4       63.02       61.92      6.78 o 
  -9   3   4       17.69       14.21      2.41 o 
  -8   3   4      218.81      225.60      5.31 o 
  -7   3   4        2.17        3.06      1.45 o 
  -6   3   4       26.10       27.67      1.97 o 
  -5   3   4       61.37       59.52      3.18 o 
  -4   3   4      243.08      272.56      5.46 o 
  -3   3   4       18.14       15.77      1.13 o 
  -2   3   4     1572.17     1524.60     13.59 o 
  -1   3   4      121.75      120.20      2.61 o 
   0   3   4     1284.35     1241.88     12.82 o 
   1   3   4     2056.69     1959.90     17.33 o 
   2   3   4       28.74       25.38      2.38 o 
   3   3   4       81.30       83.42      3.12 o 
   4   3   4      137.13      139.65      4.19 o 
   5   3   4        9.28        9.88      2.07 o 
   6   3   4        3.11        5.65      2.21 o 
   7   3   4        8.54        4.77      3.35 o 
   8   3   4       42.77       43.47      8.08 o 
   9   3   4       48.83       47.37      6.75 o 
 -12   4   4       23.35       26.20      4.73 o 
 -11   4   4        7.06        6.45      2.59 o 
 -10   4   4        0.14       -1.92      1.92 o 
  -9   4   4       24.10       21.87      2.33 o 
  -8   4   4        9.24        6.40      1.74 o 
  -7   4   4      170.50      154.21      4.14 o 
  -6   4   4       40.69       46.37      2.91 o 
  -5   4   4      395.01      393.34      6.35 o 
  -4   4   4      534.77      556.99      7.57 o 
  -3   4   4      294.80      283.81      4.86 o 
  -2   4   4       39.73       56.85      2.03 o 
  -1   4   4      178.21      177.43      4.62 o 
   0   4   4     1046.70     1058.31     10.62 o 
   1   4   4       12.23       19.73      1.19 o 
   2   4   4       19.09       28.92      2.15 o 
   3   4   4        0.03        2.60      1.27 o 
   4   4   4       12.34       12.59      1.82 o 
   5   4   4        5.46        9.30      1.90 o 
   6   4   4       94.87       95.72      9.58 o 
   7   4   4       35.46       31.38      5.06 o 
   8   4   4       28.47       24.32      5.19 o 
   9   4   4        2.86        1.74      3.87 o 
 -12   5   4        0.13        2.22      3.79 o 
 -11   5   4        2.39       -0.27      2.25 o 
 -10   5   4        7.00        4.71      2.27 o 
  -9   5   4       16.17       18.86      2.30 o 
  -8   5   4       31.35       34.24      2.62 o 
  -7   5   4       21.21       31.41      2.42 o 
  -6   5   4      158.70      172.74      4.67 o 
  -5   5   4        2.36        7.91      1.53 o 
  -4   5   4        6.14       10.54      1.37 o 
  -3   5   4       64.34       93.71      2.86 o 
  -2   5   4        1.83        3.20      0.81 o 
  -1   5   4     1247.02     1176.98     12.05 o 
   0   5   4        6.88       14.70      1.21 o 
   1   5   4        8.89       15.74      1.69 o 
   2   5   4        0.11       -0.95      0.95 o 
   3   5   4        3.92        3.04      1.61 o 
   4   5   4       21.68       21.34      2.20 o 
   5   5   4      355.41      375.13     13.37 o 
   6   5   4       16.58       21.94      3.60 o 
   7   5   4       53.59       54.76     10.83 o 
   8   5   4        0.95        4.07      4.02 o 
   9   5   4       22.40       16.43      5.28 o 
 -11   6   4        0.00       -1.19      2.11 o 
 -10   6   4        1.11        0.29      1.73 o 
  -9   6   4       28.31       26.03      2.50 o 
  -8   6   4      336.14      297.64      6.44 o 
  -7   6   4      166.89      165.76      5.49 o 
  -6   6   4       48.87       51.80      2.67 o 
  -5   6   4      273.50      269.81      5.24 o 
  -4   6   4        4.13        3.62      1.11 o 
  -3   6   4      226.73      250.39      4.62 o 
  -2   6   4      536.33      509.43      6.51 o 
  -1   6   4      132.89      126.27      2.63 o 
   0   6   4      287.83      274.30      3.92 o 
   1   6   4       62.81       64.38      2.84 o 
   2   6   4        2.52        2.72      1.21 o 
   3   6   4        1.50        1.27      1.35 o 
   4   6   4      106.25      103.23      4.17 o 
   5   6   4      337.06      346.49      9.75 o 
   6   6   4        0.20       -0.76      1.69 o 
   7   6   4       13.68       11.75      3.07 o 
   8   6   4        0.04       -0.37      3.64 o 
   9   6   4        3.56        2.39      9.36 o 
 -11   7   4        0.06        0.25      3.26 o 
 -10   7   4        0.18       -0.21      1.70 o 
  -9   7   4       18.83       15.26      2.22 o 
  -8   7   4        0.01       -1.43      1.43 o 
  -7   7   4      290.56      275.18      6.55 o 
  -6   7   4       67.61       67.56      3.04 o 
  -5   7   4        9.64       12.56      1.61 o 
  -4   7   4      154.17      148.61      3.71 o 
  -3   7   4      183.12      195.48      4.15 o 
  -2   7   4        4.64        4.33      0.93 o 
  -1   7   4       60.59       60.72      2.05 o 
   0   7   4       48.57       42.75      2.12 o 
   1   7   4      236.99      256.53      5.68 o 
   2   7   4       18.58       19.10      1.99 o 
   3   7   4        6.09        4.03      1.54 o 
   4   7   4      142.53      138.32      5.27 o 
   5   7   4        5.28        8.47      2.55 o 
   6   7   4       15.08       15.21      2.55 o 
   7   7   4        6.70        5.74      2.75 o 
   8   7   4        0.99        0.68      3.61 o 
   9   7   4        0.50        1.10      5.88 o 
 -11   8   4       19.75       26.99      4.94 o 
 -10   8   4        0.53        0.46      1.76 o 
  -9   8   4       19.47       15.45      2.94 o 
  -8   8   4        0.49        0.86      1.52 o 
  -7   8   4        0.32        0.76      1.72 o 
  -6   8   4       76.83       71.77      3.22 o 
  -5   8   4        1.06        0.16      1.22 o 
  -4   8   4        2.11        1.01      1.11 o 
  -3   8   4       39.73       41.93      2.38 o 
  -2   8   4       45.22       41.64      3.03 o 
  -1   8   4        3.50        2.13      0.80 o 
   0   8   4      393.45      406.81      7.09 o 
   1   8   4       55.85       68.15      3.07 o 
   2   8   4       17.65       16.06      2.62 o 
   3   8   4       15.87       12.73      2.85 o 
   4   8   4      187.76      207.40      9.54 o 
   5   8   4       74.87       82.22      4.13 o 
   6   8   4      102.19      112.33      6.36 o 
   7   8   4        9.88        8.40      2.61 o 
   8   8   4        0.83        0.80      2.91 o 
   9   8   4        0.35        0.33      4.28 o 
 -11   9   4        0.00        3.05      2.74 o 
 -10   9   4        0.06       -0.74      2.15 o 
  -9   9   4       30.99       29.09      3.19 o 
  -8   9   4        3.64        2.00      1.63 o 
  -7   9   4       63.62       47.13      4.09 o 
  -6   9   4      130.15      132.82      4.14 o 
  -5   9   4       41.62       41.51      2.50 o 
  -4   9   4       13.03       15.28      1.70 o 
  -3   9   4      124.79      113.90      3.55 o 
  -2   9   4       22.07       25.99      2.21 o 
  -1   9   4       19.32       23.67      1.45 o 
   0   9   4        5.26        9.22      1.55 o 
   1   9   4       16.86       17.29      2.15 o 
   2   9   4       23.30       19.88      2.21 o 
   3   9   4      115.83      115.49      5.73 o 
   4   9   4      357.80      337.19      8.89 o 
   5   9   4       15.12       22.92      3.24 o 
   6   9   4       55.80       61.45      8.00 o 
   7   9   4       26.98       19.45      3.14 o 
   8   9   4        6.89        6.15      3.09 o 
 -11  10   4        0.57       -0.11      2.61 o 
 -10  10   4        2.52        1.50      2.54 o 
  -9  10   4        3.91        4.46      1.93 o 
  -8  10   4       68.73       65.33      4.56 o 
  -7  10   4       23.12       19.25      2.41 o 
  -6  10   4       57.15       49.37      3.00 o 
  -5  10   4      485.93      494.80      8.04 o 
  -4  10   4       45.94       47.30      3.82 o 
  -3  10   4       19.36       18.89      1.74 o 
  -2  10   4        0.22       -0.36      1.10 o 
  -1  10   4        9.11        9.51      1.49 o 
   0  10   4        1.45        1.14      1.14 o 
   1  10   4        0.20       -0.26      1.23 o 
   2  10   4      148.21      134.25      4.53 o 
   3  10   4      252.37      261.67      9.12 o 
   4  10   4        3.44        2.93      1.81 o 
   5  10   4       19.87       29.64      3.04 o 
   6  10   4      154.63      166.99      6.66 o 
   7  10   4       20.16       19.71      3.11 o 
   8  10   4       15.86       18.90      3.23 o 
 -10  11   4        1.15        3.24      2.74 o 
  -9  11   4        0.99        1.72      2.31 o 
  -8  11   4        4.92        1.30      1.96 o 
  -7  11   4       37.70       34.68      2.82 o 
  -6  11   4      132.38      122.46      4.14 o 
  -5  11   4       58.06       56.94      3.33 o 
  -4  11   4      619.43      605.29      8.79 o 
  -3  11   4      222.33      205.90      4.56 o 
  -2  11   4        8.17       13.29      1.62 o 
  -1  11   4       62.98       48.86      3.46 o 
   0  11   4       11.19       14.48      1.92 o 
   1  11   4      126.73      122.33      4.19 o 
   2  11   4       30.04       38.00      3.22 o 
   3  11   4       12.74       13.31      2.35 o 
   4  11   4        0.00        1.87      1.91 o 
   5  11   4        0.64        0.26      1.94 o 
   6  11   4      116.07      107.32      5.88 o 
   7  11   4       45.02       43.28      4.04 o 
   8  11   4       22.09       19.76      4.22 o 
 -10  12   4        2.24        1.76      2.82 o 
  -9  12   4        0.33       -0.33      2.27 o 
  -8  12   4        1.16        3.66      2.27 o 
  -7  12   4       57.68       54.19      3.36 o 
  -6  12   4       49.45       46.19      3.87 o 
  -5  12   4      177.33      187.88      5.46 o 
  -4  12   4      271.53      271.03      5.67 o 
  -3  12   4        1.58        9.19      1.74 o 
  -2  12   4       21.38       21.85      2.23 o 
  -1  12   4        1.45        0.76      1.98 o 
   0  12   4       59.94       51.29      4.36 o 
   1  12   4       15.37       13.07      2.06 o 
   2  12   4       78.62       88.58      4.03 o 
   3  12   4        0.45       -0.27      1.93 o 
   4  12   4       60.32       57.49      5.46 o 
   5  12   4        4.11        5.60      2.39 o 
   6  12   4       24.68       25.71      3.34 o 
   7  12   4       12.52       13.54      3.06 o 
 -10  13   4        7.39       10.09      3.38 o 
  -9  13   4        0.46       -0.04      2.52 o 
  -8  13   4        0.29        1.86      2.28 o 
  -7  13   4        6.43        7.06      2.25 o 
  -6  13   4        2.12        0.78      1.86 o 
  -5  13   4      291.13      288.08      6.22 o 
  -4  13   4      249.67      239.42      5.44 o 
  -3  13   4       45.37       54.10      4.54 o 
  -2  13   4        9.05        5.87      2.31 o 
  -1  13   4        0.39       -1.67      1.67 o 
   0  13   4        7.42        5.99      2.18 o 
   1  13   4        0.56       -0.26      1.75 o 
   2  13   4       68.05       53.13      3.41 o 
   3  13   4        5.67        5.75      2.06 o 
   4  13   4       32.29       44.27      4.07 o 
   5  13   4       16.14       12.23      2.74 o 
   6  13   4        3.03        5.54      2.65 o 
   7  13   4       14.79       18.32      3.99 o 
  -9  14   4        0.49        1.18      2.68 o 
  -8  14   4        0.21       -0.10      2.40 o 
  -7  14   4        0.37        1.28      2.01 o 
  -6  14   4       14.90       16.39      2.32 o 
  -5  14   4       15.34       20.82      2.39 o 
  -4  14   4      328.94      330.40      6.54 o 
  -3  14   4       36.28       48.82      3.76 o 
  -2  14   4        5.89        4.73      2.69 o 
  -1  14   4       63.05       64.59      4.31 o 
   0  14   4       25.26       20.04      4.81 o 
   1  14   4      125.55      116.36      5.33 o 
   2  14   4        0.01        0.30      1.77 o 
   3  14   4       23.00       22.67      2.83 o 
   4  14   4       25.95       22.77      3.01 o 
   5  14   4       19.19       20.66      3.56 o 
   6  14   4       10.51       15.56      3.22 o 
   7  14   4        0.21       -1.35      3.43 o 
  -9  15   4        4.43       16.11      3.78 o 
  -8  15   4        1.49        4.22      2.82 o 
  -7  15   4        6.19       12.59      2.67 o 
  -6  15   4        6.52        5.96      2.00 o 
  -5  15   4       94.48       87.00      4.33 o 
  -4  15   4        9.97        7.38      1.90 o 
  -3  15   4       53.18       50.82      6.57 o 
  -2  15   4       35.52       41.01      6.12 o 
  -1  15   4       17.18       30.64      3.59 o 
   0  15   4        0.71        3.46      2.24 o 
   1  15   4       55.05       53.80      4.89 o 
   2  15   4        3.97        1.08      1.80 o 
   3  15   4       61.91       66.10      8.00 o 
   4  15   4       24.62       22.32      3.07 o 
   5  15   4        2.14        0.95      2.24 o 
   6  15   4        0.50        2.83      2.82 o 
  -8  16   4        0.01        1.61      2.88 o 
  -7  16   4        7.88        5.62      3.02 o 
  -6  16   4        0.18        2.01      2.01 o 
  -5  16   4       16.50       12.05      2.26 o 
  -4  16   4        0.09       -0.28      2.01 o 
  -3  16   4        8.41        5.50      3.29 o 
  -2  16   4       39.36       45.14      8.06 o 
  -1  16   4       11.43       11.03      2.74 o 
   0  16   4        0.00        1.44      2.16 o 
   1  16   4       16.32        9.05      2.68 o 
   2  16   4       56.86       42.68      4.83 o 
   3  16   4       12.40       12.00      2.59 o 
   4  16   4        0.63        2.86      2.23 o 
   5  16   4        1.57        2.60      4.42 o 
   6  16   4        3.50        5.71      3.17 o 
  -8  17   4        5.16        8.54      3.52 o 
  -7  17   4       18.28       26.82      3.94 o 
  -6  17   4        5.05        6.41      2.46 o 
  -5  17   4        3.31        3.26      2.60 o 
  -4  17   4       13.62        9.94      3.03 o 
  -3  17   4       39.05       35.22      3.94 o 
  -2  17   4        3.09        3.67      3.72 o 
  -1  17   4        4.32        4.22      3.07 o 
   0  17   4      180.44      181.37      6.97 o 
   1  17   4        1.12       -0.34      2.31 o 
   2  17   4        6.27        1.21      2.40 o 
   3  17   4       19.36       13.31      3.74 o 
   4  17   4       39.34       37.88      7.23 o 
   5  17   4        0.38        0.32      2.53 o 
  -7  18   4        6.01        4.13      2.88 o 
  -6  18   4       12.42       10.04      3.18 o 
  -5  18   4        1.80        3.78      2.80 o 
  -4  18   4        0.69       -1.51      2.76 o 
  -3  18   4       16.73       19.15      3.59 o 
  -2  18   4       22.91       28.41      5.31 o 
  -1  18   4       15.89        9.57      3.02 o 
   0  18   4        9.50       16.52      3.30 o 
   1  18   4        1.91        0.08      2.31 o 
   2  18   4        6.31        2.50      2.62 o 
   3  18   4        3.34        2.26      2.78 o 
   4  18   4       14.02       17.36      3.55 o 
  -6  19   4        0.11        1.36      4.96 o 
  -5  19   4        0.25        0.82      3.44 o 
  -4  19   4        0.00       -0.36      2.88 o 
  -3  19   4        3.61        3.62      2.79 o 
  -2  19   4       27.87       32.49      7.74 o 
  -1  19   4       14.01       15.71      3.34 o 
   0  19   4       23.78       25.94      3.70 o 
   1  19   4        0.76        4.51      2.71 o 
   2  19   4        1.32       -1.07      2.36 o 
   3  19   4        0.55        0.72      3.24 o 
  -5  20   4        8.57        3.30      5.14 o 
  -4  20   4        0.09       -3.09      3.50 o 
  -3  20   4        0.45        0.00      2.92 o 
  -2  20   4       10.13       15.11      3.62 o 
  -1  20   4       44.36       38.33      4.97 o 
   0  20   4        3.57        3.26      2.95 o 
   1  20   4        0.25        0.22      2.79 o 
   2  20   4        1.32       -1.81      2.68 o 
  -3  21   4        3.95       -0.49      3.52 o 
  -2  21   4        0.16        3.44      3.17 o 
  -1  21   4       58.22       39.95      4.51 o 
   0  21   4        0.05       -2.50      2.50 o 
 -12   1   5        0.11        2.88      2.77 o 
 -11   1   5       12.12       16.17      3.10 o 
 -10   1   5        2.23        6.58      2.33 o 
  -9   1   5        9.31        9.63      2.57 o 
  -8   1   5      628.85      603.30     10.88 o 
  -7   1   5      532.17      520.84      9.55 o 
  -6   1   5       18.83       23.50      2.31 o 
  -5   1   5       51.29       53.01      2.41 o 
  -4   1   5       80.50       79.95      2.85 o 
  -3   1   5       29.60       22.47      1.71 o 
  -2   1   5        6.81        9.31      1.19 o 
  -1   1   5        8.77       13.68      1.26 o 
   0   1   5       49.41       56.26      2.33 o 
   1   1   5      193.60      182.49      4.00 o 
   2   1   5       94.27       94.52      2.80 o 
   3   1   5       79.19       83.79      4.05 o 
   4   1   5       21.53       29.00      4.39 o 
   5   1   5       22.92       23.96      6.43 o 
   6   1   5       28.42       23.44      6.24 o 
   7   1   5      106.67       67.57     10.28 o 
   8   1   5        9.65        8.59      4.54 o 
   9   1   5        1.04        1.10      4.96 o 
 -12   2   5        3.50       -1.25      2.59 o 
 -11   2   5        2.17        1.28      2.46 o 
 -10   2   5        4.81        9.28      2.92 o 
  -9   2   5        9.85        9.76      2.32 o 
  -8   2   5      191.67      196.48      8.75 o 
  -7   2   5      389.06      390.30     15.00 o 
  -6   2   5       17.53       15.08      1.71 o 
  -5   2   5        7.84        7.93      1.49 o 
  -4   2   5        2.97        4.98      1.02 o 
  -3   2   5       25.07       28.24      1.82 o 
  -2   2   5       78.44       77.09      3.86 o 
  -1   2   5      131.03      122.45      2.96 o 
   0   2   5        5.45        6.27      1.13 o 
   1   2   5        1.91        2.11      0.96 o 
   2   2   5       63.35       64.01      4.31 o 
   3   2   5       26.72       28.34      2.93 o 
   4   2   5       25.67       23.63      2.79 o 
   5   2   5        0.38       -2.34      2.34 o 
   6   2   5        9.98        6.71      3.67 o 
   7   2   5       55.16       36.35      8.45 o 
   8   2   5        1.69        1.84      3.89 o 
 -12   3   5        7.42        6.69      2.98 o 
 -11   3   5       14.56       13.60      3.08 o 
 -10   3   5        6.13        5.83      2.36 o 
  -9   3   5        0.02        1.01      2.12 o 
  -8   3   5       14.18       16.04      2.61 o 
  -7   3   5      152.71      150.23      4.23 o 
  -6   3   5       63.04       71.19      4.15 o 
  -5   3   5       63.02       73.57      5.15 o 
  -4   3   5       96.65       99.00      3.13 o 
  -3   3   5      625.48      595.50     13.61 o 
  -2   3   5      249.53      266.82      4.75 o 
  -1   3   5        0.40        3.30      1.21 o 
   0   3   5        0.16       -0.30      0.94 o 
   1   3   5       26.14       30.33      1.79 o 
   2   3   5       15.00       15.74      1.89 o 
   3   3   5       38.58       46.11      5.41 o 
   4   3   5        0.51       -1.56      1.56 o 
   5   3   5        1.72       -0.45      4.22 o 
   6   3   5       51.54       53.82      6.24 o 
   7   3   5        0.16        1.36      3.61 o 
   8   3   5        3.03        0.00      3.89 o 
 -11   4   5        7.21        6.92      2.71 o 
 -10   4   5        0.33       -0.90      1.96 o 
  -9   4   5       95.14       82.87      4.47 o 
  -8   4   5       12.83       11.02      2.01 o 
  -7   4   5       82.94       75.08      3.31 o 
  -6   4   5       12.21        8.80      1.77 o 
  -5   4   5        9.75       11.68      1.59 o 
  -4   4   5       76.38       75.18      4.25 o 
  -3   4   5      396.67      429.69      5.81 o 
  -2   4   5      378.91      367.75      5.45 o 
  -1   4   5        3.80        4.08      1.03 o 
   0   4   5      429.18      433.08      5.60 o 
   1   4   5        3.85        2.58      1.29 o 
   2   4   5       32.30       33.90      2.42 o 
   3   4   5        0.06        0.79      1.27 o 
   4   4   5       41.02       37.01      3.29 o 
   5   4   5        4.73        1.88      2.21 o 
   6   4   5       15.98        9.50      3.97 o 
   7   4   5       32.74       31.60      5.58 o 
   8   4   5        7.68        8.08      4.67 o 
 -11   5   5        0.20       -1.78      2.25 o 
 -10   5   5        0.65        0.10      2.83 o 
  -9   5   5        0.96        1.09      1.94 o 
  -8   5   5       86.67       84.70      3.68 o 
  -7   5   5       24.09       17.42      2.14 o 
  -6   5   5        6.86        2.98      1.44 o 
  -5   5   5       46.64       51.47      2.65 o 
  -4   5   5      176.34      181.09      5.32 o 
  -3   5   5      247.87      231.56      4.68 o 
  -2   5   5      142.54      157.39      3.29 o 
  -1   5   5      365.19      360.96      5.58 o 
   0   5   5       21.12       16.38      2.28 o 
   1   5   5      138.95      138.03      4.21 o 
   2   5   5      148.07      154.44      4.53 o 
   3   5   5        0.56        0.13      1.44 o 
   4   5   5       12.84       12.87      2.16 o 
   5   5   5        5.18        4.67      2.31 o 
   6   5   5       11.74       13.01      6.24 o 
   7   5   5        5.80        6.43      3.89 o 
   8   5   5        4.04       -0.37      4.15 o 
 -11   6   5        0.15       -0.14      2.17 o 
 -10   6   5        2.01        2.28      2.21 o 
  -9   6   5       16.56       11.88      2.21 o 
  -8   6   5        0.10       -0.63      1.54 o 
  -7   6   5        6.22        6.36      2.00 o 
  -6   6   5        5.49        3.34      1.95 o 
  -5   6   5        3.42        2.65      1.28 o 
  -4   6   5      554.91      560.80     11.23 o 
  -3   6   5      282.41      307.03      5.56 o 
  -2   6   5        4.47        3.79      1.06 o 
  -1   6   5        4.10        4.09      1.11 o 
   0   6   5       64.28       70.74      5.13 o 
   1   6   5      305.81      294.66      6.38 o 
   2   6   5      264.30      282.53      6.37 o 
   3   6   5        1.44       -1.40      1.40 o 
   4   6   5       12.54       13.82      2.27 o 
   5   6   5       12.33       12.63      2.37 o 
   6   6   5        1.12        2.92      2.40 o 
   7   6   5        4.72        2.57      3.64 o 
   8   6   5        3.65        4.49      4.02 o 
 -11   7   5       15.15       22.19      3.39 o 
 -10   7   5        0.39        0.51      2.16 o 
  -9   7   5        7.33        8.02      2.02 o 
  -8   7   5       16.83       15.25      2.18 o 
  -7   7   5       12.51       15.88      2.70 o 
  -6   7   5       19.77       20.12      2.82 o 
  -5   7   5      125.53      118.77      4.06 o 
  -4   7   5       48.08       43.98      2.43 o 
  -3   7   5        0.05        1.30      1.11 o 
  -2   7   5       10.67        8.18      1.33 o 
  -1   7   5      102.13      102.97      2.94 o 
   0   7   5        5.26        6.07      1.59 o 
   1   7   5       11.62       10.84      1.91 o 
   2   7   5        2.35        8.88      1.85 o 
   3   7   5        5.84        5.09      1.84 o 
   4   7   5        5.13        1.90      2.49 o 
   5   7   5       44.61       35.33      3.20 o 
   6   7   5        1.78       -0.09      2.92 o 
   7   7   5        4.42        3.73      6.98 o 
   8   7   5        3.59       -1.98      3.76 o 
 -11   8   5        6.89        8.58      3.05 o 
 -10   8   5        7.84        8.99      2.33 o 
  -9   8   5        0.07       -0.24      1.73 o 
  -8   8   5       18.11       13.19      2.19 o 
  -7   8   5      371.72      356.13      7.17 o 
  -6   8   5       89.49       73.78      3.46 o 
  -5   8   5      111.26      123.50      3.89 o 
  -4   8   5       17.96       16.43      2.08 o 
  -3   8   5       26.68       31.35      2.22 o 
  -2   8   5        8.00        5.92      1.31 o 
  -1   8   5       19.75       19.77      2.04 o 
   0   8   5       57.20       53.73      3.38 o 
   1   8   5       57.28       67.21      3.49 o 
   2   8   5      222.21      217.73      6.47 o 
   3   8   5       47.19       47.50      4.29 o 
   4   8   5       33.11       38.98      3.19 o 
   5   8   5       82.09       83.71      4.53 o 
   6   8   5        0.38        1.90      2.25 o 
   7   8   5        1.42        3.69      3.07 o 
   8   8   5        0.54        0.48      4.06 o 
 -11   9   5        3.31        0.53      6.06 o 
 -10   9   5        2.16       -0.05      1.99 o 
  -9   9   5        2.32        0.01      2.09 o 
  -8   9   5        0.93       -1.71      1.71 o 
  -7   9   5       23.04       20.64      3.24 o 
  -6   9   5       87.32       93.54      4.51 o 
  -5   9   5       50.58       46.51      2.85 o 
  -4   9   5        5.15        6.03      1.62 o 
  -3   9   5        8.50        7.32      1.45 o 
  -2   9   5        7.44        7.50      1.35 o 
  -1   9   5        1.85       -0.35      1.55 o 
   0   9   5      175.91      158.99      4.75 o 
   1   9   5        0.91        5.68      1.74 o 
   2   9   5        0.31        0.50      1.64 o 
   3   9   5       30.93       39.00      3.71 o 
   4   9   5       28.58       36.81      3.30 o 
   5   9   5        3.14        2.39      2.11 o 
   6   9   5       28.86       30.86      3.74 o 
   7   9   5        2.80        3.19      3.02 o 
 -10  10   5        0.19       -1.75      2.00 o 
  -9  10   5        0.96       -1.82      1.82 o 
  -8  10   5        0.32       -1.74      1.88 o 
  -7  10   5        3.43       -0.70      1.66 o 
  -6  10   5       28.44       34.85      2.94 o 
  -5  10   5        5.84        6.63      1.73 o 
  -4  10   5       58.17       58.75      3.71 o 
  -3  10   5       53.21       47.71      2.54 o 
  -2  10   5       16.96       22.55      2.82 o 
  -1  10   5        0.06       -1.62      1.62 o 
   0  10   5       65.41       59.26      4.08 o 
   1  10   5      180.86      158.09      6.62 o 
   2  10   5       26.12       24.32      2.70 o 
   3  10   5        0.60       -0.03      1.78 o 
   4  10   5        5.06        3.37      2.12 o 
   5  10   5        0.00       -0.98      1.99 o 
   6  10   5       18.66       21.85      3.21 o 
   7  10   5        0.04        3.72      3.10 o 
 -10  11   5        6.58        7.70      2.71 o 
  -9  11   5        0.91       -0.51      1.89 o 
  -8  11   5        0.07        0.31      1.81 o 
  -7  11   5       21.11       18.80      2.48 o 
  -6  11   5      122.61      130.87      4.41 o 
  -5  11   5        9.87        6.21      2.17 o 
  -4  11   5       84.33       85.71      3.54 o 
  -3  11   5       86.90       89.45      3.84 o 
  -2  11   5      265.56      275.86      7.84 o 
  -1  11   5       23.09       22.74      2.95 o 
   0  11   5       15.09       17.28      2.89 o 
   1  11   5      105.61      102.75      7.17 o 
   2  11   5      112.56      108.81      5.77 o 
   3  11   5        1.88        4.40      2.11 o 
   4  11   5        2.57        2.03      2.11 o 
   5  11   5        3.60        3.75      2.43 o 
   6  11   5        0.72        2.45      2.55 o 
   7  11   5        4.15        1.83      2.70 o 
 -10  12   5        1.61        5.08      3.10 o 
  -9  12   5        0.80        0.25      2.02 o 
  -8  12   5        0.65        0.00      1.89 o 
  -7  12   5        6.78       10.66      2.31 o 
  -6  12   5       12.29       13.38      2.46 o 
  -5  12   5       19.27       16.85      2.24 o 
  -4  12   5       10.49        8.31      1.83 o 
  -3  12   5      299.11      285.49      6.60 o 
  -2  12   5      199.50      204.93      6.84 o 
  -1  12   5      118.49      117.24      5.29 o 
   0  12   5        4.97        5.12      2.25 o 
   1  12   5       41.33       43.96      3.27 o 
   2  12   5       22.36       17.33      2.52 o 
   3  12   5       11.39        8.97      2.68 o 
   4  12   5        0.18        0.19      2.28 o 
   5  12   5        7.06        7.09      2.67 o 
   6  12   5        4.54        6.59      2.80 o 
   7  12   5        1.52        1.77      2.88 o 
  -9  13   5        0.04       -2.31      2.31 o 
  -8  13   5        4.52        4.85      2.13 o 
  -7  13   5        6.14        7.83      2.43 o 
  -6  13   5       10.58       10.27      2.38 o 
  -5  13   5        0.54        0.21      1.62 o 
  -4  13   5      102.40      100.17      6.91 o 
  -3  13   5      258.28      267.97      8.09 o 
  -2  13   5      178.28      159.59      6.26 o 
  -1  13   5        0.00        2.84      2.10 o 
   0  13   5        0.02       -0.47      1.85 o 
   1  13   5        0.58        0.87      1.97 o 
   2  13   5        5.29        2.84      1.99 o 
   3  13   5        9.34        6.43      2.73 o 
   4  13   5        0.11       -2.10      2.10 o 
   5  13   5        3.63        5.29      2.72 o 
   6  13   5       16.09       15.49      3.35 o 
  -9  14   5        0.61        5.23      3.10 o 
  -8  14   5        8.73        8.84      2.68 o 
  -7  14   5        7.80       10.59      2.64 o 
  -6  14   5        0.15       -0.79      1.74 o 
  -5  14   5       26.25       26.02      2.58 o 
  -4  14   5       55.54       53.81      3.62 o 
  -3  14   5        2.06        0.45      2.21 o 
  -2  14   5      156.43      145.20      6.20 o 
  -1  14   5       97.66      105.88      5.53 o 
   0  14   5       27.18       28.31      3.50 o 
   1  14   5        7.56        8.23      2.68 o 
   2  14   5        0.48       -1.15      2.10 o 
   3  14   5        0.69       -1.24      1.89 o 
   4  14   5        5.75        2.62      2.67 o 
   5  14   5        0.39       -2.33      2.54 o 
   6  14   5        8.41        7.20      3.16 o 
  -8  15   5       39.07       43.92      4.02 o 
  -7  15   5        3.90        7.12      2.37 o 
  -6  15   5        0.66        1.53      1.93 o 
  -5  15   5        0.25       -1.88      1.88 o 
  -4  15   5       21.43       32.05      5.13 o 
  -3  15   5        2.61        1.83      2.47 o 
  -2  15   5       12.88       14.50      3.50 o 
  -1  15   5       51.16       60.29      5.56 o 
   0  15   5       26.24       18.68      3.18 o 
   1  15   5        0.69       -2.04      2.04 o 
   2  15   5        0.21        0.52      2.31 o 
   3  15   5        8.49       15.27      2.84 o 
   4  15   5       65.19       72.98      5.83 o 
   5  15   5       38.96       55.39      4.51 o 
  -8  16   5       27.16       33.44      4.38 o 
  -7  16   5        8.18        7.90      2.70 o 
  -6  16   5        0.04       -1.00      1.96 o 
  -5  16   5        5.73        0.09      2.76 o 
  -4  16   5       20.83       18.81      3.50 o 
  -3  16   5       43.59       42.73      4.26 o 
  -2  16   5       49.91       54.26      6.08 o 
  -1  16   5        2.73       -0.36      2.18 o 
   0  16   5        3.98        2.92      2.40 o 
   1  16   5        2.55       -0.21      2.18 o 
   2  16   5        1.79        0.19      2.31 o 
   3  16   5        9.26        5.56      2.95 o 
   4  16   5       10.86       11.84      2.96 o 
   5  16   5       17.02       15.37      3.16 o 
  -7  17   5        2.37        2.00      2.62 o 
  -6  17   5        1.50        0.31      2.86 o 
  -5  17   5        2.71        2.65      2.79 o 
  -4  17   5        7.44        5.63      2.86 o 
  -3  17   5       16.12       15.92      3.44 o 
  -2  17   5        2.84        0.11      2.38 o 
  -1  17   5       18.82       21.80      3.52 o 
   0  17   5        5.46        9.22      2.86 o 
   1  17   5        0.48        3.24      2.61 o 
   2  17   5        0.00        0.57      2.50 o 
   3  17   5        0.06        4.41      2.89 o 
   4  17   5       15.48       11.62      8.43 o 
  -6  18   5       17.96       16.93      5.06 o 
  -5  18   5       10.21       15.24      3.67 o 
  -4  18   5        5.04        2.73      2.95 o 
  -3  18   5        2.69        3.46      2.84 o 
  -2  18   5       20.94       25.30      3.82 o 
  -1  18   5        4.28        2.64      2.61 o 
   0  18   5       11.14       11.70      3.17 o 
   1  18   5        0.06        1.80      2.61 o 
   2  18   5        6.90        4.16      2.97 o 
   3  18   5       16.53       11.38      3.39 o 
  -5  19   5        0.44        0.53      3.03 o 
  -4  19   5        0.33        0.22      2.88 o 
  -3  19   5        1.15        2.24      3.19 o 
  -2  19   5       11.31       11.95      3.77 o 
  -1  19   5       10.54       12.53      3.43 o 
   0  19   5       12.14        8.63      3.17 o 
   1  19   5       11.40       12.09      3.81 o 
   2  19   5        1.29       -2.02      2.66 o 
  -3  20   5       10.62        5.53      3.36 o 
  -2  20   5       15.91       13.20      3.50 o 
  -1  20   5        3.11        2.55      3.09 o 
   0  20   5        4.18        6.58      3.64 o 
 -11   0   6       21.26       28.12      5.02 o 
 -10   0   6        7.54        8.97      3.53 o 
  -9   0   6        1.76        2.11      2.91 o 
  -8   0   6       86.65       86.31     14.87 o 
  -7   0   6      161.50      181.55      8.26 o 
  -6   0   6       42.68       60.19      5.14 o 
  -5   0   6        9.15       12.27      2.72 o 
  -4   0   6       19.30       29.34      2.99 o 
  -3   0   6        0.28        3.84      2.20 o 
  -2   0   6        5.01        6.33      1.83 o 
  -1   0   6       21.59       18.87      4.55 o 
   0   0   6      113.34       92.20      3.86 o 
   1   0   6      187.28      158.02      5.42 o 
   2   0   6      462.53      456.81     19.09 o 
   3   0   6      250.17      205.27     13.22 o 
   4   0   6        0.67       -1.84      3.30 o 
   5   0   6       15.38       19.46      6.61 o 
   6   0   6        0.03       -2.20      4.41 o 
   7   0   6        0.24       -4.41      4.41 o 
   8   0   6        5.19       13.95      8.45 o 
 -11   1   6       13.98       12.65      2.92 o 
 -10   1   6        5.63        5.87      2.37 o 
  -9   1   6        4.47        6.07      2.28 o 
  -8   1   6       65.70       67.69      4.09 o 
  -7   1   6       24.35       21.68      2.72 o 
  -6   1   6      127.52      140.58      5.87 o 
  -5   1   6       15.48       20.24      1.93 o 
  -4   1   6      127.49      137.94      3.32 o 
  -3   1   6      132.82      125.41      4.66 o 
  -2   1   6      151.20      138.12      3.44 o 
  -1   1   6      594.71      574.33      7.48 o 
   0   1   6       27.97       26.50      1.79 o 
   1   1   6      363.50      359.72      5.99 o 
   2   1   6      201.59      189.97      9.40 o 
   3   1   6       14.01       15.74      4.02 o 
   4   1   6       18.98       12.92      3.76 o 
   5   1   6        3.26        2.91      3.35 o 
   6   1   6        2.08        7.58      5.14 o 
   7   1   6        2.99        6.73      4.54 o 
   8   1   6        1.97       -3.88      6.43 o 
 -11   2   6       12.40       13.49      3.12 o 
 -10   2   6        1.57        0.84      2.07 o 
  -9   2   6        0.72       -1.51      1.86 o 
  -8   2   6       32.83       24.25      3.07 o 
  -7   2   6       26.54       32.22      3.06 o 
  -6   2   6        0.74        0.58      1.41 o 
  -5   2   6       12.81       13.72      1.92 o 
  -4   2   6      226.43      224.27      4.88 o 
  -3   2   6        5.26        6.29      1.32 o 
  -2   2   6       53.98       46.10      2.51 o 
  -1   2   6       10.94        8.95      1.57 o 
   0   2   6       87.22       93.24      3.17 o 
   1   2   6      211.60      189.76      5.08 o 
   2   2   6      397.35      397.83     12.40 o 
   3   2   6      239.83      239.52     18.36 o 
   4   2   6        0.00       -0.92      2.60 o 
   5   2   6       11.58       15.61      4.41 o 
   6   2   6        1.59        6.52      4.13 o 
   7   2   6        5.12        5.00      5.88 o 
   8   2   6       16.74       19.46      5.97 o 
 -11   3   6        0.37       -0.45      2.45 o 
 -10   3   6        2.78       -1.84      2.01 o 
  -9   3   6        0.65        1.94      1.98 o 
  -8   3   6       36.92       27.58      3.05 o 
  -7   3   6        5.56        7.42      2.30 o 
  -6   3   6        1.88        0.31      1.38 o 
  -5   3   6       15.03       15.15      1.83 o 
  -4   3   6       58.13       58.43      4.01 o 
  -3   3   6        2.59        4.46      1.35 o 
  -2   3   6        1.91        5.86      1.37 o 
  -1   3   6      292.51      305.65      5.02 o 
   0   3   6       82.70       74.30      3.47 o 
   1   3   6      104.89      104.00      4.03 o 
   2   3   6      103.14      104.71      4.07 o 
   3   3   6       30.11       36.97      4.47 o 
   4   3   6        1.66       -2.75      2.75 o 
   5   3   6        2.88        3.25      3.50 o 
   6   3   6        2.68       -0.31      3.35 o 
   7   3   6        3.02        0.00      3.89 o 
 -11   4   6        4.11        5.83      2.81 o 
 -10   4   6       13.32       15.12      2.97 o 
  -9   4   6        9.62        6.60      4.13 o 
  -8   4   6       28.04       29.00      3.04 o 
  -7   4   6      100.33       92.97      5.65 o 
  -6   4   6        1.46        0.15      1.53 o 
  -5   4   6      237.87      224.36      5.73 o 
  -4   4   6       23.67       24.18      2.07 o 
  -3   4   6      354.10      325.85     10.42 o 
  -2   4   6       35.05       36.14      2.22 o 
  -1   4   6       32.20       32.40      1.97 o 
   0   4   6      128.26      120.57      4.11 o 
   1   4   6      154.37      146.04      4.72 o 
   2   4   6        8.29        8.85      1.98 o 
   3   4   6        0.06       -1.49      1.49 o 
   4   4   6        0.87       -2.56      2.56 o 
   5   4   6       14.96       11.91      4.28 o 
   6   4   6        0.09       -2.91      2.91 o 
   7   4   6        0.06       -2.23      3.87 o 
 -11   5   6        4.82        1.48      2.64 o 
 -10   5   6        9.28        9.49      2.79 o 
  -9   5   6        0.00       -0.80      1.92 o 
  -8   5   6        0.17        0.71      1.86 o 
  -7   5   6        7.60        2.92      1.68 o 
  -6   5   6       25.42       28.72      3.50 o 
  -5   5   6       16.10       14.52      1.96 o 
  -4   5   6      127.80      138.33      3.98 o 
  -3   5   6        5.89        5.87      1.58 o 
  -2   5   6      212.72      196.60      4.97 o 
  -1   5   6       96.11      100.57      3.88 o 
   0   5   6        1.93        3.90      1.68 o 
   1   5   6      167.97      185.02      7.99 o 
   2   5   6       24.57       22.18      2.52 o 
   3   5   6       12.59        9.36      2.39 o 
   4   5   6        9.43        5.60      2.36 o 
   5   5   6        0.06        3.41      8.08 o 
   6   5   6        0.35       -2.90      3.44 o 
   7   5   6        1.00        2.86      4.28 o 
 -11   6   6       11.45       10.60      3.09 o 
 -10   6   6        8.40        9.31      2.82 o 
  -9   6   6        3.83        2.82      2.17 o 
  -8   6   6       80.77       78.13      3.85 o 
  -7   6   6        4.04        1.03      1.77 o 
  -6   6   6        2.42       -0.08      1.59 o 
  -5   6   6       82.00       89.89      3.94 o 
  -4   6   6      161.83      157.80      5.00 o 
  -3   6   6      129.78      118.08      3.61 o 
  -2   6   6       17.94       17.45      1.80 o 
  -1   6   6       17.50       18.41      2.47 o 
   0   6   6        6.03        7.19      1.96 o 
   1   6   6      104.49      102.18      4.17 o 
   2   6   6      108.70      115.77      4.43 o 
   3   6   6        5.57        5.77      1.98 o 
   4   6   6        0.97        1.37      2.31 o 
   5   6   6       23.24       26.65      5.02 o 
   6   6   6       16.08       12.29      4.54 o 
   7   6   6        2.28        5.14      4.41 o 
 -11   7   6        0.01       -0.45      2.49 o 
 -10   7   6       10.81       16.20      3.29 o 
  -9   7   6        1.16       -0.03      2.13 o 
  -8   7   6        5.37        4.77      1.98 o 
  -7   7   6       76.85       61.37      3.47 o 
  -6   7   6        0.09       -1.41      1.41 o 
  -5   7   6        0.95        0.21      1.40 o 
  -4   7   6       17.63       25.08      2.18 o 
  -3   7   6        0.15        2.07      1.40 o 
  -2   7   6        6.01        5.79      1.50 o 
  -1   7   6        4.73        3.80      2.04 o 
   0   7   6        0.00       -0.03      1.59 o 
   1   7   6       12.60        8.35      1.99 o 
   2   7   6       84.86       80.57      4.61 o 
   3   7   6        1.21       -0.13      1.80 o 
   4   7   6        4.37        2.45      2.05 o 
   5   7   6        4.51        0.01      2.57 o 
   6   7   6        2.40        1.55      3.79 o 
   7   7   6        2.33        3.86      4.15 o 
 -10   8   6        3.79        6.14      2.70 o 
  -9   8   6        8.64        6.34      2.19 o 
  -8   8   6        3.59        2.83      2.15 o 
  -7   8   6        9.88       12.41      2.23 o 
  -6   8   6        0.83        4.41      1.87 o 
  -5   8   6       11.89        7.34      1.83 o 
  -4   8   6        0.54        1.66      1.50 o 
  -3   8   6       10.46        9.28      1.82 o 
  -2   8   6       13.14       15.71      2.66 o 
  -1   8   6        0.65       -1.93      1.93 o 
   0   8   6       22.33       19.74      3.09 o 
   1   8   6        1.66        0.96      1.74 o 
   2   8   6        0.48        2.46      2.39 o 
   3   8   6        0.69       -0.77      1.88 o 
   4   8   6        1.04       -0.92      1.99 o 
   5   8   6       22.81       18.52      3.51 o 
   6   8   6       28.93       27.37      9.36 o 
   7   8   6       45.85       34.88      9.18 o 
 -10   9   6        2.89        3.31      2.51 o 
  -9   9   6       15.58       12.61      2.96 o 
  -8   9   6       10.79        4.18      2.20 o 
  -7   9   6        9.91        6.81      2.03 o 
  -6   9   6      296.53      295.51      6.59 o 
  -5   9   6       58.40       52.82      3.06 o 
  -4   9   6        0.03        1.57      1.63 o 
  -3   9   6        6.19        6.23      1.82 o 
  -2   9   6        9.62       12.69      2.61 o 
  -1   9   6        3.16        4.11      2.18 o 
   0   9   6       45.38       52.99      6.61 o 
   1   9   6       12.98       10.32      2.22 o 
   2   9   6       11.93       10.36      2.30 o 
   3   9   6       10.83        9.14      2.43 o 
   4   9   6       18.87       20.00      3.05 o 
   5   9   6       41.36       41.54      3.79 o 
   6   9   6       29.44       33.48      6.07 o 
 -10  10   6        0.00       -1.66      2.13 o 
  -9  10   6        2.77        0.84      2.05 o 
  -8  10   6        6.94        9.30      2.61 o 
  -7  10   6      106.44      108.85      4.98 o 
  -6  10   6        0.26        2.49      1.81 o 
  -5  10   6        1.12       -0.94      1.59 o 
  -4  10   6       26.52       25.77      2.39 o 
  -3  10   6       14.06       14.50      2.80 o 
  -2  10   6        9.04       13.85      2.68 o 
  -1  10   6        0.01       -1.88      1.88 o 
   0  10   6       32.43       24.27      3.47 o 
   1  10   6       11.26       13.39      2.64 o 
   2  10   6        0.57        0.70      1.94 o 
   3  10   6        0.01        2.40      2.10 o 
   4  10   6       15.66       23.94      3.14 o 
   5  10   6       24.25       25.66      3.33 o 
   6  10   6       13.08        7.69      3.53 o 
 -10  11   6        1.62        6.00      2.56 o 
  -9  11   6        1.77       -0.28      2.10 o 
  -8  11   6        2.35        1.71      2.11 o 
  -7  11   6        2.10        1.13      2.50 o 
  -6  11   6      112.35      113.25      6.67 o 
  -5  11   6        0.00       -1.71      1.71 o 
  -4  11   6       22.57       17.48      2.52 o 
  -3  11   6      100.98       92.04      8.25 o 
  -2  11   6       51.84       58.47      4.91 o 
  -1  11   6        3.09        3.06      2.33 o 
   0  11   6       36.11       40.48      3.88 o 
   1  11   6        2.59        2.80      2.40 o 
   2  11   6        2.70        5.66      2.45 o 
   3  11   6       12.56       11.38      3.50 o 
   4  11   6        0.36       -1.69      2.18 o 
   5  11   6        2.87       -0.20      2.38 o 
   6  11   6        1.77       -1.70      2.95 o 
  -9  12   6        1.39       -1.42      2.41 o 
  -8  12   6        1.92        1.71      2.14 o 
  -7  12   6        1.43        5.24      2.18 o 
  -6  12   6       13.21       12.56      2.55 o 
  -5  12   6        6.55        4.27      1.86 o 
  -4  12   6       55.23       62.41      4.94 o 
  -3  12   6       78.95       79.86      5.01 o 
  -2  12   6        0.28       -0.54      2.12 o 
  -1  12   6       57.29       63.93     10.13 o 
   0  12   6        0.92        2.12      2.25 o 
   1  12   6       15.98       17.89      3.18 o 
   2  12   6        9.47        7.59      2.76 o 
   3  12   6        1.94        1.03      2.47 o 
   4  12   6        0.30       -1.03      2.92 o 
   5  12   6       12.04       10.64      3.12 o 
  -9  13   6        5.92       10.97      3.00 o 
  -8  13   6        0.90       -1.18      2.14 o 
  -7  13   6        0.21        1.42      2.27 o 
  -6  13   6       52.87       51.28      3.72 o 
  -5  13   6      101.81       91.54     10.15 o 
  -4  13   6      103.21      102.54     12.70 o 
  -3  13   6       93.94       85.24      5.41 o 
  -2  13   6       28.55       39.87      4.07 o 
  -1  13   6       12.64        6.04      2.61 o 
   0  13   6       11.87        8.99      2.79 o 
   1  13   6       12.21       17.64      3.25 o 
   2  13   6        1.35       -0.58      2.40 o 
   3  13   6       20.75       32.69      4.02 o 
   4  13   6        0.00       -2.53      2.53 o 
   5  13   6        7.08        2.39      3.18 o 
  -8  14   6        8.30       10.31      5.04 o 
  -7  14   6       13.56       13.97      2.68 o 
  -6  14   6        9.23       10.47      2.65 o 
  -5  14   6        9.38        5.08      2.82 o 
  -4  14   6      103.42      103.48      6.00 o 
  -3  14   6       22.09       24.37      3.60 o 
  -2  14   6       50.84       38.99      4.10 o 
  -1  14   6       16.50       17.78      3.17 o 
   0  14   6        7.54        5.41      2.58 o 
   1  14   6        4.27        3.02      2.43 o 
   2  14   6        4.17        5.85      2.74 o 
   3  14   6        1.96        4.54      2.74 o 
   4  14   6        5.13        6.02      3.25 o 
  -8  15   6        1.90        6.35      2.48 o 
  -7  15   6        1.79        2.33      2.67 o 
  -6  15   6        1.99        1.21      2.33 o 
  -5  15   6       10.00        2.87      3.56 o 
  -4  15   6       20.60       17.09      3.34 o 
  -3  15   6        3.95        1.83      2.61 o 
  -2  15   6        3.14        2.62      2.61 o 
  -1  15   6        0.00        1.74      2.36 o 
   0  15   6        5.62        5.49      2.68 o 
   1  15   6        0.22        1.03      2.40 o 
   2  15   6        0.56        7.96      2.97 o 
   3  15   6       16.72       24.85      4.10 o 
   4  15   6       40.61       48.32      5.05 o 
  -7  16   6       14.94       18.31      3.38 o 
  -6  16   6        0.65        0.50      2.89 o 
  -5  16   6       10.13        3.04      2.91 o 
  -4  16   6       12.01       10.15      3.23 o 
  -3  16   6       21.32       28.33      4.00 o 
  -2  16   6        0.39       -1.00      2.45 o 
  -1  16   6        0.62       -2.69      2.69 o 
   0  16   6       13.78       11.65      3.07 o 
   1  16   6        0.82        1.16      2.87 o 
   2  16   6        1.44        2.54      2.88 o 
   3  16   6       24.31       21.21      5.09 o 
  -6  17   6        0.06       -1.14      3.10 o 
  -5  17   6        3.01        2.45      3.69 o 
  -4  17   6        0.08       -1.87      2.54 o 
  -3  17   6        1.52        1.19      2.58 o 
  -2  17   6        0.24        0.93      2.58 o 
  -1  17   6        3.12        1.37      2.68 o 
   0  17   6        0.93        1.17      2.68 o 
   1  17   6       10.56       11.79      3.56 o 
   2  17   6        9.02        6.39      3.25 o 
  -5  18   6       13.68       20.73      4.17 o 
  -4  18   6        9.21        5.85      3.32 o 
  -3  18   6       14.49       17.26      3.74 o 
  -2  18   6        9.42        4.61      3.09 o 
  -1  18   6        7.52        7.96      3.17 o 
   0  18   6        2.68        2.34      2.69 o 
   1  18   6        5.76        5.55      3.30 o 
  -3  19   6        4.10        1.36      3.57 o 
  -2  19   6        3.54       -2.01      2.79 o 
  -1  19   6        6.17        5.86      3.63 o 
 -11   1   7        4.57        6.27      2.90 o 
 -10   1   7       32.24       29.76      3.62 o 
  -9   1   7        0.31        0.83      2.08 o 
  -8   1   7       33.31       27.54      3.23 o 
  -7   1   7      564.11      581.31     15.05 o 
  -6   1   7      111.59      135.16      6.78 o 
  -5   1   7        4.30        5.08      2.44 o 
  -4   1   7       14.12       21.54      2.53 o 
  -3   1   7      136.64      143.24      5.72 o 
  -2   1   7      232.76      238.88      4.96 o 
  -1   1   7      117.59      112.20      3.73 o 
   0   1   7       27.80       19.05      2.60 o 
   1   1   7      136.71      134.84     13.59 o 
   2   1   7       29.23       19.02      4.13 o 
   3   1   7        0.06        5.32      3.38 o 
   4   1   7       18.21       21.25      4.76 o 
   5   1   7        6.14        6.24      4.23 o 
   6   1   7       20.89       11.18      5.12 o 
 -11   2   7        0.50        0.81      2.51 o 
 -10   2   7        2.09        4.37      2.35 o 
  -9   2   7        1.75        0.72      2.44 o 
  -8   2   7        0.09       -0.34      2.06 o 
  -7   2   7       31.95       39.17      3.50 o 
  -6   2   7       75.19       62.64      3.91 o 
  -5   2   7        0.71        0.84      1.52 o 
  -4   2   7        4.71        3.87      1.55 o 
  -3   2   7       24.06       35.12      2.51 o 
  -2   2   7       26.79       33.26      3.03 o 
  -1   2   7       12.94       14.39      1.93 o 
   0   2   7        6.50       13.19      2.16 o 
   1   2   7        0.13       -1.16      1.83 o 
   2   2   7        0.01       -1.24      4.77 o 
   3   2   7        2.79        4.04      3.38 o 
   4   2   7        2.07        3.59      3.50 o 
   5   2   7        7.01       11.64      4.39 o 
   6   2   7        0.36       -2.77      3.87 o 
 -11   3   7        5.18        7.63      3.05 o 
 -10   3   7        4.68        1.95      2.46 o 
  -9   3   7       11.11       13.84      2.77 o 
  -8   3   7       14.02       12.29      2.71 o 
  -7   3   7        0.44        1.19      1.89 o 
  -6   3   7      100.00       85.70      9.64 o 
  -5   3   7       50.29       55.98      3.03 o 
  -4   3   7       25.12       23.85      2.26 o 
  -3   3   7      174.54      154.56      4.35 o 
  -2   3   7        9.36        6.75      1.60 o 
  -1   3   7      210.55      207.77      5.74 o 
   0   3   7      174.55      190.37      5.58 o 
   1   3   7        0.29        2.07      1.80 o 
   2   3   7        7.04       12.33      2.66 o 
   3   3   7        1.56        1.05      2.94 o 
   4   3   7        6.12        2.75      3.38 o 
   5   3   7        7.05        4.65      4.59 o 
   6   3   7        0.42       -2.69      3.50 o 
 -11   4   7        1.68        0.58      3.34 o 
 -10   4   7        4.38        2.72      2.60 o 
  -9   4   7       21.83       13.45      2.87 o 
  -8   4   7       11.77       16.15      2.88 o 
  -7   4   7        2.35        1.08      2.01 o 
  -6   4   7      120.95      106.11      6.36 o 
  -5   4   7        5.81        2.26      1.57 o 
  -4   4   7       25.65       25.28      3.01 o 
  -3   4   7      460.90      446.12      7.60 o 
  -2   4   7        0.03       -0.64      1.73 o 
  -1   4   7       15.32       24.07      2.59 o 
   0   4   7      122.50      131.92      4.81 o 
   1   4   7       81.14       76.32      4.00 o 
   2   4   7        3.64        2.94      2.34 o 
   3   4   7       61.01       55.03      7.34 o 
   4   4   7        0.37        6.43      3.89 o 
   5   4   7        0.46       -3.24      3.24 o 
   6   4   7        0.52        3.11      3.87 o 
 -11   5   7        4.09        2.21      2.86 o 
 -10   5   7       21.32       22.90      3.45 o 
  -9   5   7        0.09       -1.60      2.06 o 
  -8   5   7        0.01        0.88      2.11 o 
  -7   5   7       11.32        6.33      2.66 o 
  -6   5   7        0.08       -1.35      1.35 o 
  -5   5   7        5.33        6.22      1.79 o 
  -4   5   7       37.10       55.93      3.78 o 
  -3   5   7      119.24      117.88      3.91 o 
  -2   5   7       21.32       20.82      3.95 o 
  -1   5   7       43.98       42.96      3.16 o 
   0   5   7       32.82       30.29      2.83 o 
   1   5   7       65.22       72.90      6.25 o 
   2   5   7       35.90       38.99      3.87 o 
   3   5   7        0.04        2.46      2.28 o 
   4   5   7        0.80        3.26      5.32 o 
   5   5   7        1.68       -2.15      5.32 o 
   6   5   7        0.33        0.91      3.87 o 
 -10   6   7        0.47       -0.10      2.86 o 
  -9   6   7       14.35       11.39      2.81 o 
  -8   6   7        0.36        2.81      3.35 o 
  -7   6   7       13.15        8.22      2.65 o 
  -6   6   7        9.13        7.44      2.00 o 
  -5   6   7        6.09        3.82      1.78 o 
  -4   6   7       54.96       53.21      4.26 o 
  -3   6   7       62.69       67.08      3.51 o 
  -2   6   7       11.74       11.33      2.66 o 
  -1   6   7        0.45       -0.41      2.57 o 
   0   6   7        1.70        0.80      2.07 o 
   1   6   7        0.01        0.43      1.81 o 
   2   6   7       29.06       33.96      3.50 o 
   3   6   7        6.96        4.89      4.47 o 
   4   6   7        6.37        3.27      3.76 o 
   5   6   7        2.71        3.18      3.87 o 
   6   6   7        3.62        5.46      4.65 o 
 -10   7   7        1.05        3.31      2.72 o 
  -9   7   7        1.43        0.78      2.45 o 
  -8   7   7        7.68       12.44      3.66 o 
  -7   7   7        2.03        4.20      1.94 o 
  -6   7   7        0.48        2.13      1.81 o 
  -5   7   7       14.63       18.10      2.33 o 
  -4   7   7       97.47       87.35      3.72 o 
  -3   7   7        2.49        4.98      2.72 o 
  -2   7   7        0.79       -1.04      1.88 o 
  -1   7   7       16.65       22.03      3.87 o 
   0   7   7        0.04       -0.03      2.06 o 
   1   7   7        9.20       17.60      2.68 o 
   2   7   7        3.96        6.27      2.24 o 
   3   7   7       15.63       11.53      2.64 o 
   4   7   7        6.01        1.57      7.89 o 
   5   7   7        1.82       -1.84      3.53 o 
   6   7   7       15.89       13.84      5.17 o 
 -10   8   7        0.19        0.15      2.57 o 
  -9   8   7       20.42       31.82      3.79 o 
  -8   8   7        6.26        4.14      2.38 o 
  -7   8   7        4.33        4.14      1.97 o 
  -6   8   7       54.23       58.55      3.53 o 
  -5   8   7      304.27      302.22      7.56 o 
  -4   8   7      110.91      101.51      5.46 o 
  -3   8   7        9.06       13.74      2.74 o 
  -2   8   7       18.25       18.43      3.03 o 
  -1   8   7        0.98       -0.61      2.37 o 
   0   8   7       23.75       17.61      3.76 o 
   1   8   7       35.19       42.08      3.52 o 
   2   8   7      278.06      286.47     15.48 o 
   3   8   7        0.36        3.28      2.26 o 
   4   8   7       13.41       19.69      3.70 o 
   5   8   7        1.76        0.05      3.97 o 
 -10   9   7        0.01        3.47      2.86 o 
  -9   9   7        4.41        2.93      2.62 o 
  -8   9   7        1.22        1.28      2.44 o 
  -7   9   7        2.12        2.22      2.20 o 
  -6   9   7       11.42       16.93      2.48 o 
  -5   9   7       84.66      100.14      4.45 o 
  -4   9   7       22.30       32.30      4.54 o 
  -3   9   7        1.73        1.19      2.10 o 
  -2   9   7        7.63        9.64      2.74 o 
  -1   9   7       11.07       15.47      3.02 o 
   0   9   7        0.10       -0.02      2.72 o 
   1   9   7        1.01        4.29      2.59 o 
   2   9   7        4.57       11.70      2.67 o 
   3   9   7       13.95       15.98      3.55 o 
   4   9   7        4.00       -0.87      2.75 o 
   5   9   7        0.35       -0.17      3.87 o 
  -9  10   7        0.00       -1.31      2.08 o 
  -8  10   7        2.66        0.83      2.21 o 
  -7  10   7       10.02        6.23      2.76 o 
  -6  10   7        1.40        2.71      2.04 o 
  -5  10   7        6.28        9.76      2.71 o 
  -4  10   7       11.84        9.36      2.82 o 
  -3  10   7       59.04       53.79      4.89 o 
  -2  10   7       80.72       93.55      5.43 o 
  -1  10   7       12.65       20.73      3.32 o 
   0  10   7        3.05        3.74      2.38 o 
   1  10   7       21.30       15.42      7.53 o 
   2  10   7        0.07        2.37      2.30 o 
   3  10   7        1.70        2.53      2.41 o 
   4  10   7        0.16       -1.73      2.33 o 
   5  10   7        2.72       -2.82      2.82 o 
  -9  11   7        2.89        5.49      2.80 o 
  -8  11   7        1.55        2.22      2.24 o 
  -7  11   7       17.12       15.00      2.72 o 
  -6  11   7        8.29        4.52      2.20 o 
  -5  11   7        1.04        1.63      2.47 o 
  -4  11   7       23.83       19.20      3.23 o 
  -3  11   7        0.04        1.53      2.47 o 
  -2  11   7       88.64       96.32      5.56 o 
  -1  11   7        5.07        8.39      2.89 o 
   0  11   7       19.82       26.41      3.97 o 
   1  11   7       31.33       30.50      3.93 o 
   2  11   7       34.37       42.88      5.32 o 
   3  11   7        1.19        3.36      2.56 o 
   4  11   7        4.49        7.71      2.97 o 
  -8  12   7       29.36       29.42      3.27 o 
  -7  12   7       29.55       36.74      6.10 o 
  -6  12   7       45.49       47.90      4.38 o 
  -5  12   7        0.72       -2.31      2.31 o 
  -4  12   7        3.00        3.28      2.50 o 
  -3  12   7        0.36        2.99      2.53 o 
  -2  12   7       43.77       50.90      5.94 o 
  -1  12   7       98.70       88.84      5.56 o 
   0  12   7        2.85        2.89      2.53 o 
   1  12   7       23.88       19.65      3.50 o 
   2  12   7        1.12        2.20      3.50 o 
   3  12   7       30.29       49.25     10.28 o 
   4  12   7       31.55       46.87      7.63 o 
  -8  13   7        0.54        3.60      2.74 o 
  -7  13   7        2.63        1.27      2.33 o 
  -6  13   7        3.15        7.03      3.12 o 
  -5  13   7        2.81        6.00      2.97 o 
  -4  13   7       49.78       40.84      4.91 o 
  -3  13   7        3.19        4.16      2.74 o 
  -2  13   7       97.32       93.85      8.35 o 
  -1  13   7       18.71       21.50      7.32 o 
   0  13   7       20.12       25.19      3.82 o 
   1  13   7        1.88        3.18      2.76 o 
   2  13   7        0.69        2.35      2.66 o 
   3  13   7        0.32        1.10      3.64 o 
  -7  14   7        1.07        3.73      2.65 o 
  -6  14   7        4.73        3.61      3.01 o 
  -5  14   7        0.00        3.00      2.80 o 
  -4  14   7        0.12        0.70      2.64 o 
  -3  14   7        1.06        2.65      2.74 o 
  -2  14   7        9.76        7.37      2.88 o 
  -1  14   7       47.99       51.33      4.75 o 
   0  14   7       37.06       41.61      4.44 o 
   1  14   7        0.17       -1.36      2.50 o 
   2  14   7        0.02       -2.34      2.59 o 
   3  14   7        0.19        1.80      3.07 o 
  -7  15   7        2.68        4.65      3.46 o 
  -6  15   7        0.04       -0.64      2.91 o 
  -5  15   7        1.04        1.79      3.03 o 
  -4  15   7        5.75        9.45      3.44 o 
  -3  15   7       14.90       22.55      4.02 o 
  -2  15   7       11.73        8.75      3.07 o 
  -1  15   7       14.61       21.49      5.59 o 
   0  15   7        0.01        1.13      2.68 o 
   1  15   7        0.71       -1.54      2.53 o 
   2  15   7        4.94       13.91      3.67 o 
  -6  16   7        0.37        0.85      3.10 o 
  -5  16   7        2.06        3.31      3.17 o 
  -4  16   7        1.40       -0.86      2.79 o 
  -3  16   7       16.07       17.31      3.73 o 
  -2  16   7        0.11        3.89      3.01 o 
  -1  16   7        1.93        2.83      2.82 o 
   0  16   7        1.48        1.54      2.87 o 
   1  16   7        0.12       -2.69      2.69 o 
  -4  17   7        0.85        4.62      3.10 o 
  -3  17   7        1.60        3.83      3.09 o 
  -2  17   7        3.23        5.10      3.02 o 
  -1  17   7        1.16       -0.33      2.82 o 
   0  17   7        1.14        0.22      2.74 o 
 -10   0   8        2.05        0.43      3.61 o 
  -9   0   8        6.50        0.79      3.24 o 
  -8   0   8        0.57       -2.98      2.98 o 
  -7   0   8       39.14       56.63     11.93 o 
  -6   0   8       63.88       70.29      6.10 o 
  -5   0   8        7.95       12.89      3.64 o 
  -4   0   8       50.87       53.95      5.17 o 
  -3   0   8       87.49      108.33     10.28 o 
  -2   0   8       10.36       24.53      3.29 o 
  -1   0   8        7.21       24.64      3.87 o 
   0   0   8        2.08        4.04      4.04 o 
   1   0   8        3.09        3.67      4.77 o 
   2   0   8       25.38       28.64      6.98 o 
   3   0   8      105.89      101.72     11.75 o 
   4   0   8       47.27       35.62      8.81 o 
   5   0   8        1.48        3.67      5.51 o 
 -10   1   8        0.00       -0.35      2.38 o 
  -9   1   8       29.35       27.00      3.56 o 
  -8   1   8       42.82       40.18      6.04 o 
  -7   1   8       10.11       20.87      3.07 o 
  -6   1   8        7.33       11.02      2.68 o 
  -5   1   8        6.97        5.28      2.21 o 
  -4   1   8        2.23        1.76      2.27 o 
  -3   1   8       59.18       51.22      5.62 o 
  -2   1   8      187.61      219.90      6.64 o 
  -1   1   8       92.96       87.43      4.26 o 
   0   1   8        8.45        2.80      2.82 o 
   1   1   8        1.45       -0.96      2.98 o 
   2   1   8       10.67        5.72      3.61 o 
   3   1   8       15.52        8.55      4.02 o 
   4   1   8        9.02       11.90      4.54 o 
   5   1   8        6.69        4.51      4.23 o 
 -10   2   8        4.50       -0.13      2.51 o 
  -9   2   8        4.29        6.46      2.80 o 
  -8   2   8        4.34        3.70      2.33 o 
  -7   2   8        4.28        2.95      2.32 o 
  -6   2   8        1.17        4.99      2.25 o 
  -5   2   8       17.99       16.33      4.11 o 
  -4   2   8       20.87       19.44      2.38 o 
  -3   2   8       17.61       27.37      2.48 o 
  -2   2   8       16.12       10.08      6.06 o 
  -1   2   8       76.48      104.79      6.38 o 
   0   2   8       10.52       13.28      2.95 o 
   1   2   8       30.14       27.65      4.65 o 
   2   2   8       35.12       34.12      5.43 o 
   3   2   8      113.20      100.28      8.31 o 
   4   2   8        2.40       -0.26      5.69 o 
   5   2   8        7.57        8.96      4.65 o 
 -10   3   8        4.68        3.03      2.69 o 
  -9   3   8        3.51        5.14      2.70 o 
  -8   3   8       31.33       31.11      3.84 o 
  -7   3   8        2.65        4.84      2.41 o 
  -6   3   8        1.89        1.68      2.38 o 
  -5   3   8        6.39        7.16      3.45 o 
  -4   3   8       84.31       91.40      4.26 o 
  -3   3   8       49.73       54.01      3.20 o 
  -2   3   8        0.20       -2.57      2.94 o 
  -1   3   8      159.42      171.57      9.91 o 
   0   3   8        0.25       -2.04      2.04 o 
   1   3   8       17.27       22.82      4.65 o 
   2   3   8       58.22       41.99     10.10 o 
   3   3   8       79.56      100.72      8.30 o 
   4   3   8        0.12       -2.68      3.35 o 
   5   3   8        0.17       -3.49      3.49 o 
 -10   4   8        1.44        3.52      2.88 o 
  -9   4   8        1.03        0.06      2.43 o 
  -8   4   8        0.96        0.55      2.31 o 
  -7   4   8       19.53       16.50      2.96 o 
  -6   4   8        4.39        6.41      2.74 o 
  -5   4   8        1.40       -0.72      1.60 o 
  -4   4   8        0.15        2.27      1.70 o 
  -3   4   8       33.82       39.94      3.96 o 
  -2   4   8       55.95       46.23      4.80 o 
  -1   4   8        0.01        7.09      3.87 o 
   0   4   8        8.89       11.98      2.56 o 
   1   4   8        2.48       -0.90      2.31 o 
   2   4   8       19.93       16.45      4.54 o 
   3   4   8       22.28       24.81      5.54 o 
   4   4   8        2.17        7.92      4.54 o 
   5   4   8        0.03       -3.16      3.50 o 
 -10   5   8       21.48       28.06      3.98 o 
  -9   5   8        0.01       -0.54      2.38 o 
  -8   5   8        0.21        2.44      2.34 o 
  -7   5   8        5.84        4.59      2.89 o 
  -6   5   8       18.57       19.40      3.18 o 
  -5   5   8        0.56       -1.50      1.58 o 
  -4   5   8       16.43       21.15      2.43 o 
  -3   5   8       27.21       27.18      4.23 o 
  -2   5   8       14.08       11.45      2.80 o 
  -1   5   8        3.03        2.82      2.54 o 
   0   5   8       41.66       47.82      5.43 o 
   1   5   8       54.58       53.51      4.48 o 
   2   5   8        3.48        1.40      3.24 o 
   3   5   8        0.01        1.04      3.76 o 
   4   5   8        0.90        4.19      4.02 o 
   5   5   8        0.95       -2.39      3.89 o 
 -10   6   8        7.71       13.88      3.39 o 
  -9   6   8        0.43       -2.23      2.32 o 
  -8   6   8       17.23       22.97      3.43 o 
  -7   6   8       25.63       24.18      4.25 o 
  -6   6   8       17.93       16.36      2.66 o 
  -5   6   8       67.21       67.23      5.11 o 
  -4   6   8       93.72       90.75      7.26 o 
  -3   6   8        2.94       -0.99      2.46 o 
  -2   6   8        5.64        6.70      2.61 o 
  -1   6   8        0.03        0.37      2.86 o 
   0   6   8       66.36       57.66      4.72 o 
   1   6   8       46.14       45.23      3.77 o 
   2   6   8       85.48       81.27      5.43 o 
   3   6   8        1.90       -0.65      3.44 o 
   4   6   8        0.94        0.86      3.76 o 
  -9   7   8        2.06        4.97      2.81 o 
  -8   7   8        3.00        1.81      2.36 o 
  -7   7   8       40.94       38.27      3.77 o 
  -6   7   8       21.30       22.95      2.66 o 
  -5   7   8        9.56       15.67      2.39 o 
  -4   7   8       13.21       21.95      4.13 o 
  -3   7   8        0.94        1.33      2.31 o 
  -2   7   8        4.45        3.32      2.40 o 
  -1   7   8        9.29        7.68      3.50 o 
   0   7   8        1.61        2.20      4.67 o 
   1   7   8        0.54        0.25      2.59 o 
   2   7   8        2.83        6.61      2.74 o 
   3   7   8        0.00        5.63      4.13 o 
   4   7   8        0.05        3.99      4.02 o 
  -9   8   8        0.42        2.52      2.72 o 
  -8   8   8        4.78        3.56      2.95 o 
  -7   8   8        0.42       -0.69      1.98 o 
  -6   8   8        0.88        2.55      1.87 o 
  -5   8   8        6.16        3.00      2.70 o 
  -4   8   8        0.01        0.21      2.64 o 
  -3   8   8        4.35        6.35      2.66 o 
  -2   8   8        0.01       -2.45      2.45 o 
  -1   8   8        0.92        1.13      2.36 o 
   0   8   8        1.32       -3.83      4.04 o 
   1   8   8        0.03        2.05      2.74 o 
   2   8   8        6.52        5.30      2.52 o 
   3   8   8        0.71        0.60      2.85 o 
   4   8   8        0.39        2.35      4.28 o 
  -9   9   8        8.02       13.27      3.28 o 
  -8   9   8        0.00       -2.66      2.66 o 
  -7   9   8        7.98        4.26      2.25 o 
  -6   9   8       59.50       67.17      5.10 o 
  -5   9   8        4.97       11.68      3.87 o 
  -4   9   8       21.23       24.45      3.60 o 
  -3   9   8        5.65        2.94      2.53 o 
  -2   9   8        4.57        2.67      2.58 o 
  -1   9   8        4.05        2.01      3.16 o 
   0   9   8        2.67        2.99      3.50 o 
   1   9   8       10.47       16.45      5.90 o 
   2   9   8        1.60        0.87      2.71 o 
   3   9   8       27.24       30.35      4.40 o 
   4   9   8        1.56       -0.55      4.15 o 
  -8  10   8       18.98       18.63      3.06 o 
  -7  10   8       24.11       18.30      2.88 o 
  -6  10   8        2.78        4.10      3.35 o 
  -5  10   8       21.09       14.09      3.75 o 
  -4  10   8        7.52        3.37      2.68 o 
  -3  10   8        3.33        1.35      3.06 o 
  -2  10   8        0.11       -0.25      3.00 o 
  -1  10   8        1.45        0.13      2.61 o 
   0  10   8       31.63       23.79      3.80 o 
   1  10   8       11.46       15.33      7.71 o 
   2  10   8        4.60        4.02      3.17 o 
   3  10   8        5.82        5.74      4.13 o 
  -8  11   8        0.49        1.46      2.48 o 
  -7  11   8        3.39        7.54      3.22 o 
  -6  11   8       13.77        6.40      3.53 o 
  -5  11   8        8.57        9.35      3.07 o 
  -4  11   8        0.86       -0.62      2.50 o 
  -3  11   8       15.36       19.24      3.59 o 
  -2  11   8       12.65       25.89      3.98 o 
  -1  11   8       23.98       32.46      8.43 o 
   0  11   8        6.34        3.42      2.79 o 
   1  11   8        7.79        8.18      5.34 o 
   2  11   8        0.55        0.90      3.61 o 
   3  11   8        4.53        7.26      5.00 o 
  -7  12   8        0.29        1.65      3.70 o 
  -6  12   8        0.09        1.55      2.74 o 
  -5  12   8        0.10        0.78      2.75 o 
  -4  12   8        0.17        1.66      3.07 o 
  -3  12   8       38.62       38.84      4.52 o 
  -2  12   8       19.33       22.03      5.19 o 
  -1  12   8        0.01        0.74      2.68 o 
   0  12   8        5.84        7.71      3.31 o 
   1  12   8        0.01       -3.28      3.30 o 
   2  12   8        3.87        5.88      4.15 o 
  -7  13   8        0.01       -0.73      3.10 o 
  -6  13   8        0.13       -1.30      2.70 o 
  -5  13   8        0.14       -1.58      2.61 o 
  -4  13   8       38.61       31.42      4.36 o 
  -3  13   8        5.03        5.25      3.02 o 
  -2  13   8       32.94       39.54     11.11 o 
  -1  13   8        5.08        1.37      2.89 o 
   0  13   8        0.67        1.53      2.86 o 
   1  13   8        2.90        6.08      3.30 o 
   2  13   8        2.19        1.71      3.17 o 
  -6  14   8        4.15       -0.24      2.97 o 
  -5  14   8        2.32       -0.15      2.80 o 
  -4  14   8       17.93       14.19      4.30 o 
  -3  14   8       42.27       47.70      6.22 o 
  -2  14   8       32.06       31.68      4.52 o 
  -1  14   8        0.12       -1.01      2.95 o 
   0  14   8       13.56       22.71      4.34 o 
   1  14   8        0.06        1.92      3.17 o 
  -4  15   8       16.83       15.75      3.88 o 
  -3  15   8        4.68        6.78      3.77 o 
  -2  15   8        6.01        2.97      3.03 o 
  -1  15   8        0.15       -2.61      2.61 o 
  -9   1   9        3.54        4.84      2.88 o 
  -8   1   9        0.03       -1.49      2.36 o 
  -7   1   9      103.94       97.57      7.42 o 
  -6   1   9       97.04      109.01      7.95 o 
  -5   1   9       65.77       95.23      6.73 o 
  -4   1   9        0.72       -0.88      2.53 o 
  -3   1   9       14.68       13.81      3.46 o 
  -2   1   9       23.27       35.62      7.71 o 
  -1   1   9        1.59        3.67      3.35 o 
   0   1   9        4.82       14.19      4.41 o 
   1   1   9        6.28        5.79      4.02 o 
   2   1   9       23.17        8.69      5.69 o 
   3   1   9        0.16        4.59      4.15 o 
  -9   2   9        1.65        8.64      3.06 o 
  -8   2   9        0.02        1.18      2.52 o 
  -7   2   9        4.97        7.42      2.78 o 
  -6   2   9       26.31       29.01      4.35 o 
  -5   2   9        5.96        4.11      2.71 o 
  -4   2   9        0.42       -0.48      2.13 o 
  -3   2   9        0.30       -2.41      2.56 o 
  -2   2   9        1.10        1.67      2.53 o 
  -1   2   9        0.99        0.00      4.77 o 
   0   2   9        3.80        1.27      3.67 o 
   1   2   9        1.11        6.79      3.76 o 
   2   2   9        6.18        8.08      4.15 o 
   3   2   9        0.00        0.37      4.15 o 
  -9   3   9        0.13       -1.62      2.81 o 
  -8   3   9        5.59        4.22      2.74 o 
  -7   3   9        0.00        2.25      2.43 o 
  -6   3   9       30.19       27.56      3.42 o 
  -5   3   9       14.21       15.81      3.45 o 
  -4   3   9        2.06       -0.84      2.59 o 
  -3   3   9        3.57       14.39      3.76 o 
  -2   3   9        0.14        0.92      3.12 o 
  -1   3   9       37.21       37.39      5.12 o 
   0   3   9        1.97        5.47      3.76 o 
   1   3   9        4.01        1.84      3.64 o 
   2   3   9        1.29        3.46      4.02 o 
   3   3   9        0.03        2.84      4.23 o 
  -9   4   9       11.64       18.87      3.58 o 
  -8   4   9        0.72        4.74      2.74 o 
  -7   4   9        0.34        3.26      2.50 o 
  -6   4   9        0.74        1.85      3.90 o 
  -5   4   9        0.16        3.06      2.33 o 
  -4   4   9        4.58        7.43      2.84 o 
  -3   4   9       25.02       17.99      3.97 o 
  -2   4   9       14.14       12.05      3.76 o 
  -1   4   9        9.18       14.71      3.72 o 
   0   4   9       17.23       21.30      7.34 o 
   1   4   9        7.75        3.56      3.76 o 
   2   4   9        0.04       -0.84      3.70 o 
   3   4   9        0.99       -3.50      3.50 o 
  -9   5   9        0.03       -2.27      2.51 o 
  -8   5   9        0.01       -2.30      2.30 o 
  -7   5   9       19.22       24.11      4.35 o 
  -6   5   9        0.24        0.02      2.70 o 
  -5   5   9        5.52        5.85      3.70 o 
  -4   5   9        0.00       -1.05      2.64 o 
  -3   5   9        3.01        5.25      2.63 o 
  -2   5   9       20.43       22.18      3.76 o 
  -1   5   9        2.26       -1.92      3.24 o 
   0   5   9        0.67       -2.57      3.67 o 
   1   5   9        3.33        8.45      5.88 o 
   2   5   9        8.61       11.50      5.88 o 
   3   5   9        4.30        1.84      4.13 o 
  -8   6   9        1.09        6.72      2.86 o 
  -7   6   9        0.08        2.52      3.30 o 
  -6   6   9        1.20       -0.18      2.27 o 
  -5   6   9        3.85        1.15      2.58 o 
  -4   6   9        0.70        4.64      3.18 o 
  -3   6   9       11.16       10.04      3.14 o 
  -2   6   9       31.76       39.97      8.75 o 
  -1   6   9       15.04       13.55      4.02 o 
   0   6   9        0.01        1.39      3.44 o 
   1   6   9        0.89       -4.77      4.77 o 
   2   6   9        3.30        2.66      3.76 o 
   3   6   9        5.06        0.28      4.39 o 
  -8   7   9        0.07        0.19      2.67 o 
  -7   7   9        0.01       -1.12      2.75 o 
  -6   7   9        1.65       -1.65      3.64 o 
  -5   7   9        0.03        0.92      3.08 o 
  -4   7   9        2.69        4.20      2.59 o 
  -3   7   9       10.84        9.53      3.07 o 
  -2   7   9        0.03        0.65      2.64 o 
  -1   7   9        1.77       -2.33      2.61 o 
   0   7   9        6.76       16.72      6.79 o 
   1   7   9        1.98        2.72      3.50 o 
   2   7   9        6.49        5.14      5.88 o 
  -8   8   9        9.32       12.26      3.81 o 
  -7   8   9        6.13        9.64      3.84 o 
  -6   8   9       14.46       12.61      3.53 o 
  -5   8   9        3.65        0.06      3.08 o 
  -4   8   9        1.50        1.50      2.70 o 
  -3   8   9        8.22       10.05      3.93 o 
  -2   8   9        0.75        0.55      2.53 o 
  -1   8   9        0.23        2.10      2.89 o 
   0   8   9       10.12        5.69      3.76 o 
   1   8   9        4.69       -0.18      3.38 o 
   2   8   9        1.73        3.67      5.88 o 
  -7   9   9        0.59       -0.34      3.87 o 
  -6   9   9        5.19        7.81      3.67 o 
  -5   9   9        2.96        2.95      2.85 o 
  -4   9   9       13.04       18.88      5.49 o 
  -3   9   9        8.35       19.01      5.61 o 
  -2   9   9        6.39        2.82      2.88 o 
  -1   9   9        8.52        7.88      4.81 o 
   0   9   9        0.11        2.25      3.21 o 
   1   9   9        1.04        3.01      7.16 o 
   2   9   9        0.22        2.02      4.13 o 
  -7  10   9        0.71        2.35      3.61 o 
  -6  10   9        0.48        2.49      3.35 o 
  -5  10   9        0.55        1.78      3.10 o 
  -4  10   9        2.80        4.54      3.10 o 
  -3  10   9        0.22        0.12      2.76 o 
  -2  10   9       16.25       11.79      3.48 o 
  -1  10   9        4.74        1.86      2.88 o 
   0  10   9        3.46        9.25      3.43 o 
   1  10   9        8.57       11.03      4.65 o 
  -6  11   9        3.70       -0.17      2.89 o 
  -5  11   9        5.81        6.44      3.24 o 
  -4  11   9        3.17        7.71      3.32 o 
  -3  11   9       27.42       25.47      4.10 o 
  -2  11   9        5.58        2.96      2.95 o 
  -1  11   9        9.08       16.55      4.76 o 
   0  11   9       14.60       17.47      3.95 o 
  -5  12   9        4.73        3.40      3.12 o 
  -4  12   9        0.13       -0.18      3.50 o 
  -3  12   9        0.60        2.47      3.02 o 
  -2  12   9       10.29        8.77      3.50 o 
  -1  12   9       24.25       21.84      4.16 o 
  -3  13   9        4.72        8.42      3.65 o 
  -8   0  10        1.62        5.29      4.59 o 
  -7   0  10        5.27        6.44      4.32 o 
  -6   0  10        0.03        1.46      3.60 o 
  -5   0  10       46.22       72.95      6.95 o 
  -4   0  10        3.44        1.84      5.88 o 
   0   0  10       11.85       27.91      8.08 o 
   1   0  10        2.11        8.45      6.61 o 
  -7   1  10        5.20        4.05      2.92 o 
  -6   1  10        7.80       11.57      3.26 o 
  -5   1  10        7.77       11.99      3.30 o 
  -4   1  10        0.32       -0.12      3.50 o 
  -1   1  10        0.04        6.98      5.88 o 
   0   1  10       14.51       20.89      9.73 o 
   1   1  10        3.01        5.30      4.28 o 
  -7   2  10        0.94        1.32      2.70 o 
  -6   2  10        9.76       22.72      6.77 o 
  -5   2  10        0.93        3.08      3.43 o 
  -4   2  10        1.63        4.04      6.24 o 
  -1   2  10       25.60       37.46      9.18 o 
   0   2  10        0.55        3.30      5.51 o 
   1   2  10        1.58        6.36      4.54 o 
  -7   3  10        1.25        4.86      3.08 o 
  -6   3  10       28.26       37.89      4.08 o 
  -5   3  10        0.01        1.84      6.24 o 
  -4   3  10        0.65        9.91      5.51 o 
  -3   3  10        5.06        1.29      3.64 o 
  -1   3  10        0.36        3.30      6.24 o 
   0   3  10        8.50       13.95      7.34 o 
   1   3  10        1.81        2.86      3.87 o 
  -7   4  10        4.51        6.07      2.97 o 
  -6   4  10        0.00        3.67      6.24 o 
  -5   4  10        2.97        2.20      5.51 o 
  -4   4  10        1.87       -2.94      5.14 o 
  -3   4  10        5.52        6.64      3.22 o 
  -2   4  10        0.00        1.53      3.24 o 
   0   4  10        2.29        4.77      5.88 o 
   1   4  10        4.05       -3.30      5.51 o 
  -7   5  10        0.39        2.86      3.02 o 
  -6   5  10        4.46        5.51      6.61 o 
  -5   5  10        0.20        0.37      5.14 o 
  -4   5  10        4.21        1.31      3.61 o 
  -3   5  10        0.22        3.91      3.05 o 
  -2   5  10        5.54        3.85      3.07 o 
   0   5  10        5.28       -0.73      5.88 o 
  -6   6  10        1.05        2.57      6.24 o 
  -5   6  10        0.05       -4.04      5.14 o 
  -4   6  10        1.04        3.55      3.12 o 
  -3   6  10        1.95        3.98      2.95 o 
  -2   6  10        2.66        4.62      3.01 o 
  -1   6  10        0.29        0.73      5.51 o 
   0   6  10        1.91       -0.73      5.88 o 
  -6   7  10       22.39       22.77      8.08 o 
  -5   7  10        0.76        5.14      6.24 o 
  -4   7  10        1.65        4.51      3.23 o 
  -3   7  10        3.54        8.94      3.38 o 
  -2   7  10        2.17        4.60      3.77 o 
  -1   7  10        0.91        3.12      3.89 o 
  -5   8  10        3.09        2.86      2.95 o 
  -4   8  10        0.05        0.00      2.86 o 
  -3   8  10        4.38        4.62      5.68 o 
  -2   8  10        0.01        1.78      3.10 o 
  -1   8  10        2.74        3.32      4.42 o 
  -4   9  10        1.43        2.83      3.22 o 
  -3   9  10        0.69        1.45      3.55 o 
  -2   9  10        0.39       -3.27      3.38 o 
                                                 
